# Supplementary material for: Effect of Fat Content on Rice Taste Quality through Transcriptome Analysis
Source: Genes (Basel). 2024 Jan 9;15(1):81. doi: 10.3390/genes15010081 (PMC10815682; doi:10.3390/genes15010081)
Supplement: Supplementary file 1 [file genes-15-00081-s001.zip]

Archive with 1 entries (1 files):
- genes-2785867-supplementary.xlsx
