# Supplementary material for: Effect of Fat Content on Rice Taste Quality through Transcriptome Analysis
Source: Genes (Basel). 2024 Jan 9;15(1):81. doi: 10.3390/genes15010081 (PMC10815682; doi:10.3390/genes15010081)
Supplement: Supplementary file 1 [file genes-15-00081-s001.zip › genes-2785867-supplementary.xlsx]

## Sheet: Table S1 
	Table S1 Nutritional quality and taste quality of 94 recombination inbred lines
	NO.	Taste quality	AC（%）	NSF（%）	CP（%）	CF（%）		NO.	Taste quality	AC（%）	NSF（%）	CP（%）	CF（%）
	1	I	18.28	0.32	6.35	1.77		48	III	17.31	0.21	6.81	0.9
	2	I	18.54	/	6.24	1.73		49	III	16.39	0.24	6.19	1.08
	3	I	17.36	0.3	6.38	1.03		50	III	16.46	0.29	6.66	1.36
	4	I	15.47	0.26	6.84	1.6		51	III	16.89	0.26	6.47	0.78
	5	I	16.08	0.28	7.19	1.42		52	III	18.41	0.25	5.8	0.96
	6	I	17.61	0.23	7.12	1.21		53	III	17.19	0.24	5.45	1.13
	7	I	16.43	0.34	6.98	1.52		54	III	14.81	0.2	5.76	1.56
	8	I	16.71	0.26	7.08	1.15		55	III	15.2	0.19	7.02	1.09
	9	I	17.89	0.27	5.31	1.63		56	III	16.52	0.31	6.3	2.18
	10	I	16.88	0.25	5.93	1.7		57	III	17.58	0.2	6.96	1.23
	11	I	16.19	0.27	5.83	1.33		58	III	18.07	0.21	6.5	0.93
	12	I	16.59	0.2	6.15	1.17		59	III	15.45	0.24	7.71	0.5
	13	I	16.31	0.2	6.86	1.7		60	III	16.13	0.15	7.43	1.05
	14	I	14.32	/	5.69	1.75		61	III	17.76	0.18	6.86	0.31
	15	I	13.5	0.34	6.73	1.63		62	III	15.57	0.22	5.34	1.37
	16	I	15.46	0.27	5.57	2.62		63	III	16.05	0.32	6.03	1.28
	17	I	16.27	0.29	6.57	2.31		64	III	17.24	0.16	6.91	0.73
	18	II	14.44	0.29	5.92	1.06		65	III	15.03	0.21	6	1.13
	19	II	16.69	0.36	5.96	1		66	III	14.85	0.25	6.98	0.98
	20	II	14.85	0.31	7.12	1.82		67	III	15.58	0.18	7.36	0.58
	21	II	14.2	0.35	6.13	1.69		68	III	15.3	0.23	6.82	0.88
	22	II	18.24	0.3	7.28	1.08		69	III	15.29	0.24	5.7	1.63
	23	II	17.65	0.24	6.07	1.2		70	III	18.51	0.19	7.47	0.75
	24	II	17.28	0.23	5.92	1.06		71	III	17.26	0.21	6.6	0.44
	25	II	16.45	0.27	6.3	1.46		72	III	16.8	0.3	6.21	1.04
	26	II	15.64	0.23	5.85	1.37		73	III	16.29	0.27	6.67	0.55
	27	II	15.21	0.29	5.29	1.62		74	III	16.84	0.3	6.27	1.24
	28	II	17.17	0.27	6.16	0.94		75	III	17.43	0.21	6.4	1.03
	29	II	15.01	0.29	4	1.81		76	III	15.55	0.28	7.27	0.86
	30	II	16.61	0.26	5.93	0.94		77	III	16.78	0.27	7.08	1.04
	31	II	16.33	0.31	6.92	1.36		78	III	16.91	0.28	6.64	1.02
	32	II	16.39	0.37	7.37	1.01		79	III	16.64	0.33	7.16	1.2
	33	II	17.01	0.28	6.57	1.05		80	III	17.64	0.27	6.66	0.89
	34	II	17.72	0.24	6.71	1.74		81	III	17.16	0.27	7.06	0.94
	35	II	14.25	0.26	7.33	2.02		82	III	14.18	0.31	6.41	1.31
	36	II	18.51	0.24	6.86	1.11		83	III	16.42	0.31	6.28	1.42
	37	II	17.41	0.25	6.8	1.36		84	III	19.32	0.23	6.22	1.29
	38	II	15.7	0.33	7.37	1.97		85	III	15.08	0.28	6.78	1.52
	39	II	16.79	0.29	6.4	1.45		86	III	19.64	0.28	6.8	1.29
	40	II	15.28	0.19	6.9	1.53		87	III	16.53	0.32	5.98	0.82
	41	III	15.6	0.28	6.4	1.16		88	III	16.69	0.19	6.66	0.71
	42	III	16.57	0.22	6.59	0.9		89	III	17.51	0.21	6.14	0.41
	43	III	14.56	0.22	7.22	1.12		90	III	18.31	0.23	6.5	0.79
	44	III	14.19	0.34	7.96	1.53		91	III	18.35	0.32	7.09	1.2
	45	III	15.12	0.33	7.28	1.59		92	III	15.73	0.24	6.73	1.09
	46	III	14.98	0.23	7.1	1.06		93	III	17.17	0.33	7.89	1.3
	47	III	15.93	0.29	6.09	1.18		94	III	15.39	0.23	6.36	0.98
	Note: AC, Apparent amylose content. NSF: Non-starch lipids content. CF: Crude fat content. CP: Crude protein content.

## Sheet: Table S2
	Table S2 The number of sequencing obtained from each sample and the clean reads mapped to the reference genome
	Sample	Obtained Base(bp)	Q20(%)	Q30(%)	GC(%)	Total Reads	Mapped Reads	PE mapped data	Reads Map to '+'	Reads Map to '-'
	FL_1	6230844906	98.21	94.75	50.29	41775086	39144944 (93.70%)	37113274 (88.84%)	20971472 (50.20%)	20,919,964 (50.08%)
	FL_2	6045357092	98.12	94.57	50.98	40373904	38022316 (94.18%)	36126297 (89.48%)	20275742 (50.22%)	20,235,412 (50.12%)
	FL_3	5827855988	97.99	94.27	50.89	38917030	36683893 (94.26%)	34968822 (89.85%)	19538843 (50.21%)	19,451,683 (49.98%)
	FH_1	5738801760	98.21	94.75	50.05	38443972	36293567 (94.41%)	34139417 (88.80%)	20089108 (52.26%)	20,018,693 (52.07%)
	FH_2	6454083336	98.16	94.67	50.29	43145884	40910759 (94.82%)	38946851 (90.27%)	21771462 (50.46%)	21,746,431 (50.40%)
	FH_3	6237926566	98.14	94.59	50.55	41664422	39373645 (94.50%)	37450007 (89.88%)	21037163 (50.49%)	20,978,121 (50.35%)

## Sheet: Table S3
		Table S3 All DEG FPKM values among four six lines
ID	Gene_name	FL1_FPKM	FL1_count	FL2_FPKM	FL2_count	FL3_FPKM	FL3_count	FH1_FPKM	FH1_count	FH2_FPKM	FH2_count	FH3_FPKM	FH3_count	Pvalue	Log2FC	Regulated	COG_class	COG_class_annotation	GO_annotation	KEGG_annotation	KEGG_pathway_annotation	KOG_class	KOG_class_annotation	Pfam_annotation	Swiss_Prot_annotation	eggNOG_class	eggNOG_class_annotation	NR_annotation	GO_second_level_annotation
Os01g0102400	Os01g0102400	60.058	3321	63.9058	3465	69.0835	3613	104.298	5379	130.042	7575	106.615	5977	1.02e-12	1.05307	up	--	--	Cellular Component: nucleosome (GO:0000786);; Molecular Function: RNA polymerase II core promoter proximal region sequence-specific DNA binding (GO:0000978);; Cellular Component: nucleus (GO:0005634);; Biological Process: regulation of transcription, DNA-templated (GO:0006355);; Molecular Function: protein heterodimerization activity (GO:0046982);;	K08066|1.1e-237|dosa:Os01t0102400-01|K08066 nuclear transcription factor Y, gamma | (RefSeq) Os01g0102400; Histone-fold domain containing protein.	--	[K]	Transcription	Core histone H2A/H2B/H3/H4	Nuclear transcription factor Y subunit C-6 OS=Oryza sativa subsp. japonica OX=39947 GN=NFYC6 PE=1 SV=1	K	Transcription	uncharacterized protein LOC4326467 isoform X1 [Oryza sativa Japonica Group]	cellular component: cell (GO:0005623);; cellular component: macromolecular complex (GO:0032991);; cellular component: organelle (GO:0043226);; cellular component: organelle part (GO:0044422);; cellular component: cell part (GO:0044464);; molecular function: binding (GO:0005488);; biological process: biological regulation (GO:0065007)
Os01g0104900	Os01g0104900	1.14836	72	1.24558	77	1.28525	76	0.462415	27	0.516906	34	0.322679	21	0.000864122	-1.25306	down	--	--	Molecular Function: transferase activity, transferring acyl groups other than amino-acyl groups (GO:0016747);;	K15400|2.2e-58|bdi:100826718|K15400 omega-hydroxypalmitate O-feruloyl transferase [EC:2.3.1.188] | (RefSeq) omega-hydroxypalmitate O-feruloyl transferase	Cutin, suberine and wax biosynthesis (ko00073)	--	--	Transferase family	Hydroxycinnamoyltransferase OS=Narcissus pseudonarcissus OX=39639 GN=HCT PE=2 SV=1	S	Function unknown	fatty alcohol:caffeoyl-CoA acyltransferase [Oryza sativa Japonica Group]	molecular function: catalytic activity (GO:0003824)
Os01g0106600	Os01g0106600	1.1585	44	0.793555	30	1.10492	39	1.62982	57	1.38405	55	2.5212	96	0.00402569	1.05124	up	--	--	--	--	--	--	--	--	--	S	Function unknown	neural Wiskott-Aldrich syndrome protein [Oryza sativa Japonica Group]	--
Os01g0124100	Os01g0124100	1.30581	45	1.07329	36	2.09249	68	0.522489	17	0.642584	23	0.495687	18	0.00657972	-1.16274	down	--	--	Molecular Function: serine-type endopeptidase inhibitor activity (GO:0004867);; Cellular Component: extracellular region (GO:0005576);;	--	--	--	--	Bowman-Birk serine protease inhibitor family	Bowman-Birk type bran trypsin inhibitor OS=Oryza sativa subsp. japonica OX=39947 GN=RBBI3.3 PE=1 SV=2	--	--	Bowman-Birk type bran trypsin inhibitor-like [Oryza sativa Japonica Group]	molecular function: molecular function regulator (GO:0098772);; biological process: biological regulation (GO:0065007);; cellular component: extracellular region (GO:0005576)
Os01g0169400	Os01g0169400	0.595773	29	0.750654	36	0.511065	24	0.916068	42	1.30006	67	1.55529	77	0.00132737	1.22048	up	--	--	Biological Process: biological_process (GO:0008150);; Biological Process: anatomical structure morphogenesis (GO:0009653);; Biological Process: organ boundary specification between lateral organs and the meristem (GO:0010199);; Biological Process: developmental process (GO:0032502);; Biological Process: anatomical structure formation involved in morphogenesis (GO:0048646);; Biological Process: an…	K21994|1.4e-30|aip:107639134|K21994 LOB domain-containing protein 18 | (RefSeq) LOB domain-containing protein 18-like isoform X1	--	--	--	Lateral organ boundaries (LOB) domain	Protein LATERAL ORGAN BOUNDARIES OS=Arabidopsis thaliana OX=3702 GN=LOB PE=1 SV=1	S	Function unknown	protein LATERAL ORGAN BOUNDARIES [Oryza sativa Japonica Group]	biological process: developmental process (GO:0032502);; biological process: single-organism process (GO:0044699)
Os01g0177400	Os01g0177400	1.39271	57	1.47805	59	1.91281	74	0.196131	8	0.725683	32	0.215117	9	0.000352074	-1.76915	down	[Q]	Secondary metabolites biosynthesis, transport and catabolism	Molecular Function: oxidoreductase activity (GO:0016491);; Molecular Function: metal ion binding (GO:0046872);;	K04124|4.3e-214|dosa:Os01t0177400-01|K04124 gibberellin 3beta-dioxygenase [EC:1.14.11.15] | (RefSeq) Os01g0177400, D18, DWARF_18, GIBBERELLIN_3BETA-HYDROXYLASE_2, DWARF_WAITO, DWARF_HOSETSU, DWARF_KOTAKE-TAMANISHIKI, GA3OX2, DWARF_AKIBARE; GA 3 beta-hydroxylase2, GA metabolism	Diterpenoid biosynthesis (ko00904)	[QR]	Secondary metabolites biosynthesis, transport and catabolism;; General function prediction only	2OG-Fe(II) oxygenase superfamily	Gibberellin 3-beta-dioxygenase 2 OS=Oryza sativa subsp. japonica OX=39947 GN=GA3OX2 PE=1 SV=1	S	Function unknown	GA 3beta-hydroxylase [Oryza sativa]	molecular function: catalytic activity (GO:0003824);; molecular function: binding (GO:0005488)
Os01g0187600	Os01g0187600	0.980184	65	1.26127	82	0.937682	59	1.71241	105	1.95172	135	1.97296	132	0.000338054	1.03095	up	[C]	Energy production and conversion	Biological Process: cytokinin metabolic process (GO:0009690);; Molecular Function: cytokinin dehydrogenase activity (GO:0019139);; Molecular Function: flavin adenine dinucleotide binding (GO:0050660);;	K00279|4.6e-129|dosa:Os01t0187600-01|K00279 cytokinin dehydrogenase [EC:1.5.99.12] | (RefSeq) Os01g0187600; Similar to Cytokinin dehydrogenase 1.	Zeatin biosynthesis (ko00908)	[C]	Energy production and conversion	Cytokinin dehydrogenase 1, FAD and cytokinin binding	Cytokinin dehydrogenase 1 OS=Oryza sativa subsp. japonica OX=39947 GN=CKX1 PE=3 SV=2	C	Energy production and conversion	hypothetical protein EE612_000728, partial [Oryza sativa]	biological process: metabolic process (GO:0008152);; biological process: cellular process (GO:0009987);; biological process: biological regulation (GO:0065007);; molecular function: catalytic activity (GO:0003824);; biological process: single-organism process (GO:0044699);; molecular function: binding (GO:0005488)
Os01g0201600	Os01g0201600	1.25308	55	3.18309	136	1.47412	62	0.728865	30	0.533474	25	1.11532	49	0.0112717	-1.12272	down	--	--	--	--	--	--	--	--	--	S	Function unknown	protodermal factor 1 [Oryza sativa Japonica Group]	--
Os01g0214500	Os01g0214500	8.25038	163	4.93182	96	7.93661	148	13.0028	239	11.0089	229	13.994	280	9.7e-06	1.07395	up	--	--	Cellular Component: integral component of membrane (GO:0016021);;	--	--	--	--	--	Signaling peptide TAXIMIN 1 OS=Arabidopsis thaliana OX=3702 GN=TAX1 PE=2 SV=2	S	Function unknown	uncharacterized protein LOC4325256 [Oryza sativa Japonica Group]	cellular component: membrane (GO:0016020);; cellular component: membrane part (GO:0044425)
Os01g0215500	Os01g0215500	0.950576	57	0.842749	49	0.901583	51	0.229626	13	0.329901	21	0.427261	26	0.00222783	-1.21546	down	[IR]	Lipid transport and metabolism;; General function prediction only	Molecular Function: hydrolase activity, acting on ester bonds (GO:0016788);;	K01206|6.6e-27|aly:9323213|K01206 alpha-L-fucosidase [EC:3.2.1.51] | (RefSeq) alpha-L-fucosidase 3	Other glycan degradation (ko00511)	--	--	GDSL-like Lipase/Acylhydrolase	GDSL esterase/lipase At2g27360 OS=Arabidopsis thaliana OX=3702 GN=At2g27360 PE=2 SV=1	S	Function unknown	putative esterase [Oryza sativa Japonica Group]	molecular function: catalytic activity (GO:0003824)
Os01g0219600	Os01g0219600	1.56539	110	7.54259	519	21.8173	1447	0.018098	2	0	0	1.77457	127	0.0012037	-3.97925	down	[G]	Carbohydrate transport and metabolism	Molecular Function: cellulase activity (GO:0008810);; Biological Process: cellulose catabolic process (GO:0030245);; Molecular Function: carbohydrate binding (GO:0030246);;	K01179|0.0e+00|dosa:Os01t0219600-00|K01179 endoglucanase [EC:3.2.1.4] | (RefSeq) Os01g0219600; Similar to Endo-beta-1,4-glucanase precursor (EC 3.2.1.4).	Starch and sucrose metabolism (ko00500)	--	--	Glycosyl hydrolase family 9	Endoglucanase 1 OS=Oryza sativa subsp. japonica OX=39947 GN=GLU7 PE=2 SV=1	G	Carbohydrate transport and metabolism	endoglucanase 1 [Oryza sativa Japonica Group]	molecular function: catalytic activity (GO:0003824);; biological process: metabolic process (GO:0008152);; biological process: cellular process (GO:0009987);; molecular function: binding (GO:0005488)
Os01g0224300	Os01g0224300	10.1259	256	7.10294	176	8.57679	205	12.8596	303	17.5094	466	16.2274	415	1.28e-07	1.07555	up	--	--	--	K15119|4.1e-17|obr:102718132|K15119 solute carrier family 25, member 39/40 | (RefSeq) mitochondrial carrier protein MTM1-like	--	--	--	--	--	S	Function unknown	uncharacterized protein LOC4326731 [Oryza sativa Japonica Group]	--
Os01g0227500	Os01g0227500	0.756193	53	1.33895	91	1.08778	71	0.142527	10	0.52822	39	0.509408	36	0.00612418	-1.19983	down	[QV]	Secondary metabolites biosynthesis, transport and catabolism;; Defense mechanisms	Molecular Function: monooxygenase activity (GO:0004497);; Molecular Function: iron ion binding (GO:0005506);; Cellular Component: integral component of membrane (GO:0016021);; Molecular Function: oxidoreductase activity, acting on paired donors, with incorporation or reduction of molecular oxygen (GO:0016705);; Molecular Function: heme binding (GO:0020037);;	K20617|6.4e-161|ats:109749785|K20617 cytochrome P450 family 71 subfamily A | (RefSeq) LOC109749785; cytochrome P450 71A1-like	--	[Q]	Secondary metabolites biosynthesis, transport and catabolism	Cytochrome P450	Cytochrome P450 71A1 OS=Persea americana OX=3435 GN=CYP71A1 PE=1 SV=2	Q	Secondary metabolites biosynthesis, transport and catabolism	cytochrome P450 71A1 [Oryza sativa Japonica Group]	molecular function: catalytic activity (GO:0003824);; biological process: metabolic process (GO:0008152);; biological process: single-organism process (GO:0044699);; molecular function: binding (GO:0005488);; cellular component: membrane (GO:0016020);; cellular component: membrane part (GO:0044425)
Os01g0228901	Os01g0228901	0.670857	93	0.466232	64	0.414286	55	0.154516	20	0.109272	16	0.377362	53	0.0128343	-1.09983	down	--	--	--	--	--	--	--	--	--	K	Transcription	hypothetical protein EE612_001219 [Oryza sativa]	--
Os01g0251400	Os01g0251400	3.44297	70	3.8878	78	6.87155	132	3.1476	60	1.02895	23	0.976309	21	0.0184035	-1.15901	down	--	--	--	--	--	--	--	--	--	--	--	hypothetical protein EE612_001488 [Oryza sativa]	--
Os01g0252300	Os01g0252300	3.29526	49	1.57204	23	0.989131	14	5.89597	82	4.53933	71	5.31082	80	0.000210306	1.64135	up	--	--	--	--	--	--	--	--	--	S	Function unknown	hypothetical protein OsJ_01121 [Oryza sativa Japonica Group]	--
Os01g0262500	Os01g0262500	4.68223	148	4.19761	130	3.95196	118	8.03287	237	7.74611	258	9.10015	291	6.75e-08	1.17516	up	--	--	Cellular Component: integral component of membrane (GO:0016021);;	--	--	[S]	Function unknown	TLC domain	--	U	Intracellular trafficking, secretion, and vesicular transport	hypothetical protein EE612_001602, partial [Oryza sativa]	cellular component: membrane (GO:0016020);; cellular component: membrane part (GO:0044425)
Os01g0269550	Os01g0269550	0.315416	41	0.111058	14	0.216333	27	0.19142	23	0.537705	73	0.398239	52	0.0360719	1.0133	up	--	--	--	--	--	--	--	--	--	--	--	hypothetical protein EE612_001690 [Oryza sativa]	--
Os01g0283600	Os01g0283600	6.69181	240	6.84347	240	6.53475	221	0	0	0.069753	3	0	0	1.59e-52	-7.52886	down	[M]	Cell wall/membrane/envelope biogenesis	Molecular Function: oxidoreductase activity (GO:0016491);; Molecular Function: oxidoreductase activity, acting on the CH-OH group of donors, NAD or NADP as acceptor (GO:0016616);;	K09753|1.8e-187|dosa:Os01t0283600-00|K09753 cinnamoyl-CoA reductase [EC:1.2.1.44] | (RefSeq) Os01g0283600; Similar to Cinnamoyl CoA reductase.	Phenylpropanoid biosynthesis (ko00940)	[V]	Defense mechanisms	NAD dependent epimerase/dehydratase family	Cinnamoyl-CoA reductase 1 OS=Oryza sativa subsp. japonica OX=39947 GN=CCR1 PE=1 SV=1	M	Cell wall/membrane/envelope biogenesis	Os01g0283600 [Oryza sativa Japonica Group]	molecular function: catalytic activity (GO:0003824);; biological process: metabolic process (GO:0008152);; biological process: single-organism process (GO:0044699)
Os01g0297200	Os01g0297200	2.08058	137	2.38614	154	2.72885	170	0.441594	28	0.691881	48	0.506383	34	2.1e-09	-1.88214	down	[MDT]	Cell wall/membrane/envelope biogenesis;; Cell cycle control, cell division, chromosome partitioning;; Signal transduction mechanisms	Molecular Function: ATP binding (GO:0005524);; Cellular Component: integral component of membrane (GO:0016021);;	K08900|2.1e-113|zju:107415588|K08900 mitochondrial chaperone BCS1 | (RefSeq) AAA-ATPase ASD, mitochondrial-like	--	[O]	Posttranslational modification, protein turnover, chaperones	Domain associated at C-terminal with AAA	AAA-ATPase ASD, mitochondrial OS=Arabidopsis thaliana OX=3702 GN=AATP1 PE=1 SV=1	O	Posttranslational modification, protein turnover, chaperones	AAA-ATPase At3g28580 [Oryza sativa Japonica Group]	molecular function: binding (GO:0005488);; cellular component: membrane (GO:0016020);; cellular component: membrane part (GO:0044425)
Os01g0306400	Os01g0306400	1.42406	76	1.77673	93	1.29242	65	2.59023	128	2.68096	150	2.81761	152	0.000119321	1.0601	up	--	--	Biological Process: transcription, DNA-templated (GO:0006351);; Molecular Function: sequence-specific DNA binding (GO:0043565);;	--	--	--	--	Seed dormancy control	Protein RESPONSE TO ABA AND SALT 1 OS=Arabidopsis thaliana OX=3702 GN=RAS1 PE=2 SV=1	S	Function unknown	hypothetical protein [Oryza sativa Japonica Group]	biological process: metabolic process (GO:0008152);; biological process: cellular process (GO:0009987);; molecular function: binding (GO:0005488)
Os01g0311600	Os01g0311600	0.884959	46	2.16989	110	2.62504	128	0.199755	10	0.257408	14	0.348718	19	5.46e-08	-2.55233	down	--	--	Molecular Function: sulfotransferase activity (GO:0008146);;	K22312|3.0e-92|mus:103974011|K22312 hydroxyjasmonate sulfotransferase [EC:2.8.2.39] | (RefSeq) cytosolic sulfotransferase 8-like	--	[R]	General function prediction only	Sulfotransferase domain	Cytosolic sulfotransferase 5 OS=Arabidopsis thaliana OX=3702 GN=SOT5 PE=1 SV=1	S	Function unknown	cytosolic sulfotransferase 5 [Oryza sativa Japonica Group]	molecular function: catalytic activity (GO:0003824)
Os01g0319000	Os01g0319000	1.48241	113	2.05669	148	2.40937	163	0.15629	12	0.407327	34	0.524667	43	1.5e-08	-2.10601	down	--	--	Cellular Component: extracellular region (GO:0005576);; Cellular Component: cell wall (GO:0005618);; Molecular Function: hydrolase activity (GO:0016787);; Biological Process: cell wall organization (GO:0071555);;	K01280|4.9e-105|spen:107013676|K01280 tripeptidyl-peptidase II [EC:3.4.14.10] | (RefSeq) tripeptidyl-peptidase 2-like isoform X1	--	[M]	Cell wall/membrane/envelope biogenesis	Pectinacetylesterase	Pectin acetylesterase 3 OS=Arabidopsis thaliana OX=3702 GN=PAE3 PE=2 SV=1	S	Function unknown	pectin acetylesterase 3 [Oryza sativa Japonica Group]	cellular component: extracellular region (GO:0005576);; cellular component: cell (GO:0005623);; cellular component: cell part (GO:0044464);; molecular function: catalytic activity (GO:0003824);; biological process: cellular process (GO:0009987);; biological process: cellular component organization or biogenesis (GO:0071840)
Os01g0337160	Os01g0337160	0	0	0	0	0	0	2.5	93	2.70503	114	4.40679	178	1.44e-36	10.0779	up	--	--	Cellular Component: integral component of membrane (GO:0016021);;	--	--	--	--	--	--	--	--	hypothetical protein EE612_002329 [Oryza sativa]	cellular component: membrane (GO:0016020);; cellular component: membrane part (GO:0044425)
Os01g0343500	Os01g0343500	0.864438	49	1.43041	79	1.47466	79	0.23403	13	0.133294	8	0.437683	25	1.15e-05	-1.99923	down	--	--	Cellular Component: chloroplast (GO:0009507);;	K21813|5.4e-06|bna:111198474|K21813 endonuclease V [EC:3.1.26.-] | (RefSeq) endonuclease V-like	--	--	--	--	--	S	Function unknown	hypothetical protein EE612_002399 [Oryza sativa]	cellular component: cell (GO:0005623);; cellular component: organelle (GO:0043226);; cellular component: cell part (GO:0044464)
Os01g0346600	Os01g0346600	0.688472	37	0.685836	37	0.831326	43	0	0	0	0	0.026337	2	6.43e-15	-5.46895	down	--	--	Cellular Component: integral component of membrane (GO:0016021);;	--	--	--	--	--	--	--	--	hypothetical protein EE612_002421 [Oryza sativa]	cellular component: membrane (GO:0016020);; cellular component: membrane part (GO:0044425)
Os01g0350300	Os01g0350300	0.703782	51	0.503965	36	0.637665	44	1.15983	78	0.847715	65	1.61094	118	0.000751789	1.17178	up	--	--	Molecular Function: ADP binding (GO:0043531);;	K13457|3.5e-63|sbi:8076342|K13457 disease resistance protein RPM1 | (RefSeq) putative disease resistance RPP13-like protein 3	Plant-pathogen interaction (ko04626)	[T]	Signal transduction mechanisms	NB-ARC domain	Disease resistance protein RGA5 OS=Oryza sativa subsp. japonica OX=39947 GN=RGA5 PE=2 SV=1	S	Function unknown	disease resistance protein RGA5 [Oryza sativa Japonica Group]	molecular function: binding (GO:0005488)
Os01g0351100	Os01g0351100	1.54138	63	1.81938	73	1.87682	72	0.454691	18	0.503798	22	0.43847	18	2.09e-05	-1.64729	down	[K]	Transcription	Molecular Function: NAD+ ADP-ribosyltransferase activity (GO:0003950);; Biological Process: protein ADP-ribosylation (GO:0006471);;	K10798|2.6e-211|dosa:Os01t0351100-00|K10798 poly [ADP-ribose] polymerase 2/3/4 [EC:2.4.2.30] | (RefSeq) Os01g0351100; Similar to Poly.	Base excision repair (ko03410)	[KLO]	Transcription;; Replication, recombination and repair;; Posttranslational modification, protein turnover, chaperones	Poly(ADP-ribose) polymerase catalytic domain	Poly [ADP-ribose] polymerase 2-B OS=Oryza sativa subsp. japonica OX=39947 GN=PARP2-B PE=3 SV=2	S	Function unknown	poly [ADP-ribose] polymerase 2-B isoform X1 [Oryza sativa Japonica Group]	molecular function: catalytic activity (GO:0003824);; biological process: metabolic process (GO:0008152);; biological process: cellular process (GO:0009987);; biological process: single-organism process (GO:0044699)
Os01g0353900	Os01g0353900	2.97244	153	2.44127	132	1.72365	80	0	0	0	0	0	0	4.54e-30	-9.84153	down	--	--	--	K21777|1.6e-06|dosa:Os06t0726800-01|K21777 G2/mitotic-specific cyclin-B, other | (RefSeq) Os06g0726800, CYCB2;2, CYCLIN-B2-2; G2/mitotic-specific cyclin 2 (B-like cyclin) (CycOs2).	--	--	--	--	Cyclin-B2-2 OS=Oryza sativa subsp. indica OX=39946 GN=CYCB2-2 PE=1 SV=2	--	--	Os01g0353900 [Oryza sativa Japonica Group]	--
Os01g0354700	Os01g0354700	2.60391	105	2.73072	108	3.00509	115	4.40431	165	5.29032	224	7.11749	290	3.16e-07	1.21423	up	[J]	Translation, ribosomal structure and biogenesis	Biological Process: cleavage in ITS2 between 5.8S rRNA and LSU-rRNA of tricistronic rRNA transcript (SSU-rRNA, 5.8S rRNA, LSU-rRNA) (GO:0000448);; Molecular Function: ATP binding (GO:0005524);; Cellular Component: nucleus (GO:0005634);; Biological Process: RNA processing (GO:0006396);; Molecular Function: polynucleotide 5'-hydroxyl-kinase activity (GO:0051731);;	K06947|4.1e-156|ats:109743433|K06947 polynucleotide 5'-hydroxyl-kinase GRC3/NOL9 [EC:2.7.1.-] | (RefSeq) LOC109743433; polynucleotide 5'-hydroxyl-kinase NOL9-like	--	[R]	General function prediction only	mRNA cleavage and polyadenylation factor CLP1 P-loop	Polynucleotide 5'-hydroxyl-kinase NOL9 OS=Arabidopsis thaliana OX=3702 GN=At5g11010 PE=1 SV=1	S	Function unknown	hypothetical protein EE612_002502 [Oryza sativa]	biological process: metabolic process (GO:0008152);; biological process: cellular process (GO:0009987);; biological process: cellular component organization or biogenesis (GO:0071840);; molecular function: binding (GO:0005488);; cellular component: cell (GO:0005623);; cellular component: organelle (GO:0043226);; cellular component: cell part (GO:0044464);; molecular function: catalytic activity (…
Os01g0360200	Os01g0360200	13.6256	1582	10.3345	1175	10.4751	1146	4.4232	470	4.07004	496	4.93087	578	8.03e-13	-1.14818	down	[T]	Signal transduction mechanisms	Molecular Function: peroxidase activity (GO:0004601);; Molecular Function: calcium ion binding (GO:0005509);; Cellular Component: integral component of membrane (GO:0016021);; Molecular Function: NAD(P)H oxidase activity (GO:0016174);; Molecular Function: protein self-association (GO:0043621);;	K13447|0.0e+00|dosa:Os01t0360200-01|K13447 respiratory burst oxidase [EC:1.6.3.- 1.11.1.-] | (RefSeq) Os01g0360200, RESPIRATORY_BURST_OXIDASE_HOMOLOG_B, RBOHB; Similar to Respiratory burst oxidase homolog.	MAPK signaling pathway - plant (ko04016);; Plant-pathogen interaction (ko04626)	[PQ]	Inorganic ion transport and metabolism;; Secondary metabolites biosynthesis, transport and catabolism	Ferric reductase NAD binding domain	Respiratory burst oxidase homolog protein B OS=Oryza sativa subsp. indica OX=39946 GN=RBOHB PE=2 SV=1	U	Intracellular trafficking, secretion, and vesicular transport	respiratory burst oxidase homolog protein B [Oryza sativa Japonica Group]	molecular function: catalytic activity (GO:0003824);; molecular function: antioxidant activity (GO:0016209);; biological process: metabolic process (GO:0008152);; biological process: cellular process (GO:0009987);; biological process: single-organism process (GO:0044699);; biological process: response to stimulus (GO:0050896);; biological process: detoxification (GO:0098754);; molecular function:…
Os01g0364450	Os01g0364450	0	0	0	0	0	0	24.6114	520	23.4394	559	34.349	789	8.53e-131	12.3691	up	--	--	--	--	--	--	--	--	--	--	--	hypothetical protein EE612_002610, partial [Oryza sativa]	--
Os01g0364800	Os01g0364800	0	0	0	0	0	0	3.31361	247	4.53478	381	4.0872	331	1.69e-77	11.4119	up	[M]	Cell wall/membrane/envelope biogenesis	Molecular Function: protein serine/threonine kinase activity (GO:0004674);; Molecular Function: ATP binding (GO:0005524);; Cellular Component: plasma membrane (GO:0005886);; Biological Process: protein phosphorylation (GO:0006468);; Biological Process: cell surface receptor signaling pathway (GO:0007166);; Cellular Component: integral component of membrane (GO:0016021);;	K23544|4.0e-75|brp:103842861|K23544 serine incorporator 1/3 | (RefSeq) serine incorporator 3	--	--	--	Protein kinase domain	Wall-associated receptor kinase 5 OS=Arabidopsis thaliana OX=3702 GN=WAK5 PE=2 SV=1	T	Signal transduction mechanisms	hypothetical protein EE612_002612, partial [Oryza sativa]	molecular function: catalytic activity (GO:0003824);; biological process: metabolic process (GO:0008152);; biological process: cellular process (GO:0009987);; molecular function: binding (GO:0005488);; cellular component: cell (GO:0005623);; cellular component: membrane (GO:0016020);; cellular component: cell part (GO:0044464);; biological process: signaling (GO:0023052);; biological process: sin…
Os01g0367400	Os01g0367400	1.41126	83	0.605083	40	0.61662	40	1.73641	110	1.48734	106	2.07866	124	0.000253366	1.2578	up	--	--	--	--	--	--	--	--	--	S	Function unknown	hypothetical protein EE612_002633 [Oryza sativa]	--
Os01g0369700	Os01g0369700	4.36505	139	4.83364	150	2.57016	78	18.5746	549	19.1075	637	21.1388	678	8.56e-28	2.52522	up	[O]	Posttranslational modification, protein turnover, chaperones	Molecular Function: glutathione transferase activity (GO:0004364);; Cellular Component: cytoplasm (GO:0005737);; Biological Process: glutathione metabolic process (GO:0006749);; Molecular Function: glutathione binding (GO:0043295);;	K00799|1.1e-138|dosa:Os01t0369700-01|K00799 glutathione S-transferase [EC:2.5.1.18] | (RefSeq) Os01g0369700, PHI_GLUTATHIONE_S-TRANSFERASE_5, GSTF5; Similar to Glutathione S-transferase GST 8 (EC 2.5.1.18).	Glutathione metabolism (ko00480)	[O]	Posttranslational modification, protein turnover, chaperones	Glutathione S-transferase, N-terminal domain	Glutathione S-transferase 4 OS=Zea mays OX=4577 GN=GST4 PE=1 SV=2	O	Posttranslational modification, protein turnover, chaperones	glutathione S-transferase 4 [Oryza sativa Japonica Group]	molecular function: catalytic activity (GO:0003824);; cellular component: cell (GO:0005623);; cellular component: cell part (GO:0044464);; biological process: metabolic process (GO:0008152);; biological process: cellular process (GO:0009987);; molecular function: binding (GO:0005488)
Os01g0372100	Os01g0372100	95.946	3193	51.9501	1696	52.1007	1640	0.046186	2	0	0	0	0	1.2e-132	-11.2448	down	--	--	--	--	--	--	--	--	--	--	--	hypothetical protein EE612_002685 [Oryza sativa]	--
Os01g0372350	Os01g0372350	1.30776	84	1.12706	71	1.01886	62	0.121064	8	0.047324	4	0.11421	8	4.53e-12	-3.22536	down	--	--	--	--	--	--	--	--	--	K	Transcription	hypothetical protein OsJ_01803 [Oryza sativa Japonica Group]	--
Os01g0382200	Os01g0382200	1.14107	61	1.24056	65	0.9799	49	0	0	0	0	0	0	2.38e-21	-8.78409	down	--	--	Molecular Function: transferase activity, transferring acyl groups other than amino-acyl groups (GO:0016747);;	K15400|8.9e-49|zma:111589918|K15400 omega-hydroxypalmitate O-feruloyl transferase [EC:2.3.1.188] | (RefSeq) omega-hydroxypalmitate O-feruloyl transferase-like	Cutin, suberine and wax biosynthesis (ko00073)	--	--	Transferase family	Hydroxycinnamoyltransferase OS=Narcissus pseudonarcissus OX=39639 GN=HCT PE=2 SV=1	S	Function unknown	fatty alcohol:caffeoyl-CoA acyltransferase [Oryza sativa Japonica Group]	molecular function: catalytic activity (GO:0003824)
Os01g0385000	Os01g0385000	5.87993	168	6.14464	172	6.0872	165	11.4531	305	10.4931	316	17.9829	520	3.88e-10	1.34217	up	--	--	--	--	--	--	--	--	--	S	Function unknown	hypothetical protein EE612_002786, partial [Oryza sativa]	--
Os01g0386500	Os01g0386500	0	0	0	0	0	0	12.9348	781	13.3774	913	9.17821	603	1.15e-113	12.7035	up	--	--	--	--	--	--	--	--	--	--	--	Os01g0386500, partial [Oryza sativa Japonica Group]	--
Os01g0386600	Os01g0386600	0	0	0	0	0	0	10.6059	115	12.2949	151	11.3606	134	8.82e-41	10.1597	up	--	--	Cellular Component: integral component of membrane (GO:0016021);; Molecular Function: transmembrane transporter activity (GO:0022857);;	K14638|1.1e-10|sly:104644386|K14638 solute carrier family 15 (peptide/histidine transporter), member 3/4 | (RefSeq) protein NRT1/ PTR FAMILY 5.7-like	--	[E]	Amino acid transport and metabolism	--	Protein NRT1/ PTR FAMILY 5.7 OS=Arabidopsis thaliana OX=3702 GN=NPF5.7 PE=2 SV=2	E	Amino acid transport and metabolism	hypothetical protein EE612_002790 [Oryza sativa]	cellular component: membrane (GO:0016020);; cellular component: membrane part (GO:0044425);; molecular function: transporter activity (GO:0005215);; biological process: localization (GO:0051179)
Os01g0392600	Os01g0392600	1.57303	62	4.83827	178	1.31244	48	0.768454	33	0.808151	44	1.05753	41	0.0195642	-1.12176	down	--	--	Cellular Component: integral component of membrane (GO:0016021);;	--	--	--	--	--	--	--	--	Os01g0392600 [Oryza sativa Japonica Group]	cellular component: membrane (GO:0016020);; cellular component: membrane part (GO:0044425)
Os01g0498802	Os01g0498802	5.09571	205	4.42863	175	4.63437	177	27.28	1022	27.2495	1154	20.0209	816	5.21e-36	2.6354	up	--	--	--	--	--	--	--	--	--	--	--	Os08g0387050, partial [Oryza sativa Japonica Group]	--
Os01g0502700	Os01g0502700	1.18711	41	1.18574	40	1.32377	43	0	0	0.165043	6	0.734592	26	0.00419016	-1.85814	down	--	--	Cellular Component: nucleosome (GO:0000786);; Molecular Function: DNA binding (GO:0003677);; Cellular Component: nucleus (GO:0005634);; Molecular Function: protein heterodimerization activity (GO:0046982);;	K11251|3.5e-117|dosa:Os01t0502700-00|K11251 histone H2A | (RefSeq) Os01g0502700; Similar to Histone H2A.	--	[B]	Chromatin structure and dynamics	C-terminus of histone H2A	Probable histone H2A.5 OS=Oryza sativa subsp. indica OX=39946 GN=OsI_002060 PE=3 SV=1	B	Chromatin structure and dynamics	hypothetical protein EE612_002898 [Oryza sativa]	cellular component: cell (GO:0005623);; cellular component: macromolecular complex (GO:0032991);; cellular component: organelle (GO:0043226);; cellular component: organelle part (GO:0044422);; cellular component: cell part (GO:0044464);; molecular function: binding (GO:0005488)
Os01g0508300	Os01g0508300	1.00446	76	1.1885	82	2.02572	106	4.93353	234	2.1846	174	2.98898	207	2.53e-07	1.42887	up	--	--	--	--	--	--	--	--	--	--	--	Os01g0508300, partial [Oryza sativa Japonica Group]	--
Os01g0508500	Os01g0508500	2.95766	80	1.94185	52	3.94827	101	0.351125	9	0.211446	7	0.974887	27	1.64e-06	-2.2744	down	--	--	Biological Process: regulation of systemic acquired resistance (GO:0010112);;	--	--	--	--	NPR1 interacting	NRR repressor homolog 2 OS=Oryza sativa subsp. japonica OX=39947 GN=RH2 PE=1 SV=1	--	--	NRR repressor homolog 2 [Oryza sativa Japonica Group]	biological process: biological regulation (GO:0065007)
Os01g0511700	Os01g0511700	0.943419	47	1.17579	57	1.33352	63	0	0	0	0	0	0	8.18e-21	-8.71583	down	--	--	--	--	--	--	--	--	--	--	--	hypothetical protein EE612_003000, partial [Oryza sativa]	--
Os01g0514600	Os01g0514600	0.940928	87	0.827645	76	2.32632	204	0.167284	15	0.130764	13	0.662013	63	0.000385484	-1.88296	down	--	--	Molecular Function: actin filament binding (GO:0051015);; Biological Process: actin filament bundle assembly (GO:0051017);;	K17275|0.0e+00|dosa:Os01t0514600-01|K17275 plastin-1 | (RefSeq) Os01g0514600; Similar to Fimbrin 1 (AtFIM1).	--	[Z]	Cytoskeleton	Calponin homology (CH) domain	Fimbrin-2 OS=Arabidopsis thaliana OX=3702 GN=FIM2 PE=2 SV=1	Z	Cytoskeleton	fimbrin-2 [Oryza sativa Japonica Group]	molecular function: binding (GO:0005488);; biological process: cellular process (GO:0009987);; biological process: single-organism process (GO:0044699);; biological process: cellular component organization or biogenesis (GO:0071840)
Os01g0517800	Os01g0517800	39.8639	1785	30.5362	1341	28.6006	1211	61.5929	2571	62.2406	2935	51.7644	2349	2.64e-09	1.06231	up	--	--	--	--	--	--	--	PLATZ transcription factor	--	--	--	hypothetical protein EE612_003064 [Oryza sativa]	--
Os01g0520180	Os01g0520180	0	0	0	0	0	0	2.92816	49	1.97885	37	3.10946	56	6.5e-20	8.67357	up	--	--	--	--	--	--	--	--	--	--	--	hypothetical protein EE612_003084 [Oryza sativa]	--
Os01g0520600	Os01g0520600	1.08913	160	1.12959	162	1.28813	179	0	0	0	0	0	0	6.86e-44	-10.297	down	[R]	General function prediction only	Biological Process: defense response (GO:0006952);; Molecular Function: ADP binding (GO:0043531);;	K15078|5.2e-85|tcc:18614561|K15078 structure-specific endonuclease subunit SLX1 [EC:3.6.1.-] | (RefSeq) putative disease resistance protein RGA3	--	[T]	Signal transduction mechanisms	NB-ARC domain	Putative disease resistance RPP13-like protein 1 OS=Arabidopsis thaliana OX=3702 GN=RPPL1 PE=3 SV=1	S	Function unknown	hypothetical protein EE612_003089 [Oryza sativa]	biological process: response to stimulus (GO:0050896);; molecular function: binding (GO:0005488)
Os01g0531000	Os01g0531000	0.850861	37	1.43863	61	1.48697	60	2.29631	92	1.65966	75	3.39133	147	0.000958006	1.15721	up	--	--	--	K10523|4.8e-07|ats:109743384|K10523 speckle-type POZ protein | (RefSeq) LOC109743384; BTB/POZ and MATH domain-containing protein 2-like	--	--	--	RNAse P Rpr2/Rpp21/SNM1 subunit domain	--	S	Function unknown	hypothetical protein EE612_003181, partial [Oryza sativa]	--
Os01g0532700	Os01g0532700	0.873223	77	1.17372	101	1.12624	94	1.40427	115	1.88998	174	2.31338	205	0.00014888	1.02168	up	--	--	--	--	--	--	--	--	--	S	Function unknown	Os01g0532700 [Oryza sativa Japonica Group]	--
Os01g0559500	Os01g0559500	0.969281	77	1.25437	98	1.16456	88	0.307838	23	0.437531	37	0.446008	36	0.000256537	-1.28017	down	--	--	Molecular Function: molecular_function (GO:0003674);; Molecular Function: nucleic acid binding (GO:0003676);; Molecular Function: RNA binding (GO:0003723);; Molecular Function: catalytic activity (GO:0003824);; Molecular Function: nuclease activity (GO:0004518);; Molecular Function: endonuclease activity (GO:0004519);; Molecular Function: binding (GO:0005488);; Cellular Component: cellular_compon…	--	--	[R]	General function prediction only	PPR repeat family	Pentatricopeptide repeat-containing protein At1g10910, chloroplastic OS=Arabidopsis thaliana OX=3702 GN=At1g10910 PE=2 SV=1	S	Function unknown	pentatricopeptide repeat-containing protein At1g10910, chloroplastic [Oryza sativa Japonica Group]	molecular function: binding (GO:0005488);; molecular function: catalytic activity (GO:0003824);; biological process: metabolic process (GO:0008152);; biological process: cellular process (GO:0009987);; cellular component: cell (GO:0005623);; cellular component: cell part (GO:0044464);; cellular component: organelle (GO:0043226)
Os01g0563000	Os01g0563000	0	0	0	0	0	0	2.91065	106	2.25558	95	2.3023	103	2.64e-32	9.77826	up	[O]	Posttranslational modification, protein turnover, chaperones	Molecular Function: peptidyl-prolyl cis-trans isomerase activity (GO:0003755);;	K09571|2.1e-87|egu:105032409|K09571 FK506-binding protein 4/5 [EC:5.2.1.8] | (RefSeq) 70 kDa peptidyl-prolyl isomerase	--	[O]	Posttranslational modification, protein turnover, chaperones	FKBP-type peptidyl-prolyl cis-trans isomerase	70 kDa peptidyl-prolyl isomerase OS=Triticum aestivum OX=4565 GN=FKBP70 PE=1 SV=1	O	Posttranslational modification, protein turnover, chaperones	70 kDa peptidyl-prolyl isomerase isoform X3 [Oryza sativa Japonica Group]	molecular function: catalytic activity (GO:0003824)
Os01g0565800	Os01g0565800	1.93292	39	4.44004	88	2.73505	53	0.405053	8	0.282763	6	0.585078	12	2.71e-07	-2.60799	down	--	--	--	--	--	--	--	Protein of unknown function, DUF538	Uncharacterized protein At5g01610 OS=Arabidopsis thaliana OX=3702 GN=At5g01610 PE=1 SV=1	S	Function unknown	uncharacterized protein At5g01610 [Oryza sativa Japonica Group]	--
Os01g0566200	Os01g0566200	2.00704	56	2.57173	70	3.38127	89	0.28991	8	0.295501	9	0.877516	25	1e-06	-2.19794	down	--	--	--	--	--	--	--	--	--	--	--	Os01g0566200 [Oryza sativa Japonica Group]	--
Os01g0566500	Os01g0566500	1.96944	129	1.14375	74	1.31495	82	0.22796	14	0.222297	16	0.347525	23	1.58e-08	-2.23948	down	[Q]	Secondary metabolites biosynthesis, transport and catabolism	Molecular Function: oxidoreductase activity, acting on single donors with incorporation of molecular oxygen, incorporation of two atoms of oxygen (GO:0016702);; Molecular Function: metal ion binding (GO:0046872);;	K17913|0.0e+00|dosa:Os01t0566500-01|K17913 carlactone synthase / all-trans-10'-apo-beta-carotenal 13,14-cleaving dioxygenase [EC:1.13.11.69 1.13.11.70] | (RefSeq) Os01g0566500; Similar to Dioxygenase RAMOSUS1.	Carotenoid biosynthesis (ko00906)	[Q]	Secondary metabolites biosynthesis, transport and catabolism	Retinal pigment epithelial membrane protein	Carotenoid cleavage dioxygenase 8 homolog A, chloroplastic OS=Oryza sativa subsp. japonica OX=39947 GN=CCD8A PE=2 SV=1	Q	Secondary metabolites biosynthesis, transport and catabolism	carotenoid cleavage dioxygenase 8 homolog A, chloroplastic [Oryza sativa Japonica Group]	molecular function: catalytic activity (GO:0003824);; biological process: metabolic process (GO:0008152);; biological process: single-organism process (GO:0044699);; molecular function: binding (GO:0005488)
Os01g0571700	Os01g0571700	12.8216	1208	8.68059	802	8.21143	732	21.1152	1855	21.5762	2141	24.8222	2370	1.48e-15	1.40295	up	--	--	--	--	--	--	--	--	Putative B3 domain-containing protein Os10g0158600 OS=Oryza sativa subsp. japonica OX=39947 GN=Os10g0158625 PE=3 SV=1	--	--	hypothetical protein EE612_003592, partial [Oryza sativa]	--
Os01g0571766	Os01g0571766	0.130815	2	0	0	0	0	4.41637	52	9.1363	121	8.16323	104	1.05e-25	7.01384	up	--	--	--	--	--	--	--	--	--	--	--	hypothetical protein EE612_003594, partial [Oryza sativa]	--
Os01g0578700	Os01g0578700	3.19188	102	5.01238	149	4.23845	125	0	0	0	0	0	0	6.94e-32	-9.88861	down	--	--	--	--	--	--	--	--	--	--	--	hypothetical protein EE612_003678 [Oryza sativa]	--
Os01g0579800	Os01g0579800	3.89482	100	4.26745	107	6.01349	146	1.29625	31	1.19313	33	1.75819	46	4.34e-06	-1.50104	down	--	--	Cellular Component: integral component of membrane (GO:0016021);;	K07870|4.5e-10|mtr:MTR_8g010670|K07870 mitochondrial Rho GTPase 1 [EC:3.6.5.-] | (RefSeq) MIRO-like protein	--	--	--	--	--	S	Function unknown	uncharacterized protein LOC4323860 [Oryza sativa Japonica Group]	cellular component: membrane (GO:0016020);; cellular component: membrane part (GO:0044425)
Os01g0580100	Os01g0580100	3.1244	366	2.59877	316	3.26258	342	4.33243	514	5.3529	758	5.67113	715	6.7e-12	1.13478	up	--	--	Molecular Function: alpha-1,2-mannosyltransferase activity (GO:0000026);; Molecular Function: glycolipid mannosyltransferase activity (GO:0004376);; Cellular Component: endoplasmic reticulum membrane (GO:0005789);; Biological Process: GPI anchor biosynthetic process (GO:0006506);; Cellular Component: integral component of membrane (GO:0016021);;	K05286|2.1e-299|dosa:Os01t0580100-01|K05286 GPI mannosyltransferase 3 [EC:2.4.1.-] | (RefSeq) Os01g0580100; Alg9-like mannosyltransferase family protein.	Glycosylphosphatidylinositol (GPI)-anchor biosynthesis (ko00563)	[MO]	Cell wall/membrane/envelope biogenesis;; Posttranslational modification, protein turnover, chaperones	Alg9-like mannosyltransferase family	Mannosyltransferase APTG1 OS=Arabidopsis thaliana OX=3702 GN=APTG1 PE=2 SV=1	S	Function unknown	unnamed protein product [Oryza sativa Japonica Group]	molecular function: catalytic activity (GO:0003824);; biological process: metabolic process (GO:0008152);; biological process: single-organism process (GO:0044699);; cellular component: cell (GO:0005623);; cellular component: membrane (GO:0016020);; cellular component: organelle (GO:0043226);; cellular component: organelle part (GO:0044422);; cellular component: membrane part (GO:0044425);; cellu…
Os01g0580400	Os01g0580400	30.9082	1944	39.05	2408	35.3251	2101	78.4561	4601	89.5572	5932	84.9017	5412	4.15e-24	1.48891	up	--	--	Molecular Function: RNA polymerase II core promoter proximal region sequence-specific DNA binding (GO:0000978);; Cellular Component: nucleus (GO:0005634);; Biological Process: regulation of transcription, DNA-templated (GO:0006355);; Molecular Function: protein heterodimerization activity (GO:0046982);;	K08066|1.9e-248|dosa:Os01t0580400-01|K08066 nuclear transcription factor Y, gamma | (RefSeq) Os01g0580400; Histone-fold domain containing protein.	--	[K]	Transcription	Core histone H2A/H2B/H3/H4	Nuclear transcription factor Y subunit C-6 OS=Oryza sativa subsp. japonica OX=39947 GN=NFYC6 PE=1 SV=1	K	Transcription	uncharacterized protein LOC4324193 isoform X3 [Oryza sativa Japonica Group]	molecular function: binding (GO:0005488);; cellular component: cell (GO:0005623);; cellular component: organelle (GO:0043226);; cellular component: cell part (GO:0044464);; biological process: biological regulation (GO:0065007)
Os01g0584300	Os01g0584300	9.98354	294	8.2506	238	9.90907	276	0	0	0	0	0	0	2.12e-63	-10.9836	down	--	--	--	--	--	--	--	--	--	--	--	hypothetical protein EE612_003741, partial [Oryza sativa]	--
Os01g0586900	Os01g0586900	6.34982	96	3.34181	50	4.70491	67	7.82191	110	11.2188	178	10.819	165	2.67e-05	1.26681	up	--	--	--	--	--	--	--	--	--	S	Function unknown	--	--
Os01g0592900	Os01g0592900	2.50276	327	2.60567	343	3.07944	381	0.65916	83	0.791948	112	1.08376	144	2.43e-11	-1.46307	down	--	--	Biological Process: regulation of DNA recombination (GO:0000018);; Biological Process: telomere maintenance (GO:0000723);; Biological Process: recombinational repair (GO:0000725);; Cellular Component: cellular_component (GO:0005575);; Cellular Component: intracellular (GO:0005622);; Cellular Component: cell (GO:0005623);; Cellular Component: cytoplasm (GO:0005737);; Cellular Component: mitochondr…	K11136|4.3e-13|osa:4326378|K11136 regulator of telomere elongation helicase 1 [EC:3.6.4.12] | (RefSeq) regulator of telomere elongation helicase 1	--	[L]	Replication, recombination and repair	--	Regulator of telomere elongation helicase 1 homolog OS=Oryza sativa subsp. japonica OX=39947 GN=RTEL1 PE=2 SV=1	L	Replication, recombination and repair	Os01g0592900 [Oryza sativa Japonica Group]	biological process: biological regulation (GO:0065007);; biological process: metabolic process (GO:0008152);; biological process: cellular process (GO:0009987);; biological process: cellular component organization or biogenesis (GO:0071840);; biological process: response to stimulus (GO:0050896);; cellular component: cell (GO:0005623);; cellular component: cell part (GO:0044464);; cellular compon…
Os01g0595400	Os01g0595400	11.3842	368	18.5492	588	14.2989	437	4.66984	141	7.28816	248	6.66273	219	1.01e-05	-1.03184	down	--	--	--	--	--	--	--	Protein of unknown function, DUF538	--	S	Function unknown	uncharacterized protein LOC4325948 [Oryza sativa Japonica Group]	--
Os01g0596100	Os01g0596100	1.35668	88	1.35181	86	1.86052	114	2.46918	149	3.07081	209	4.56276	298	2.7e-07	1.3459	up	--	--	Molecular Function: lyase activity (GO:0016829);;	--	--	--	--	FBD	F-box/FBD/LRR-repeat protein At1g13570 OS=Arabidopsis thaliana OX=3702 GN=At1g13570 PE=2 SV=1	S	Function unknown	F-box/FBD/LRR-repeat protein At1g13570 [Oryza sativa Japonica Group]	molecular function: catalytic activity (GO:0003824)
Os01g0598600	Os01g0598600	11.5284	738	41.6947	2597	42.9743	2260	63.3836	3722	95.0244	6307	110.726	7128	1.67e-07	1.76161	up	--	--	Molecular Function: DNA binding (GO:0003677);; Molecular Function: aspartic-type endopeptidase activity (GO:0004190);;	K22683|8.3e-261|dosa:Os01t0598600-01|K22683 aspartyl protease family protein [EC:3.4.23.-] | (RefSeq) Os01g0598600; Peptidase A1 domain containing protein.	--	[O]	Posttranslational modification, protein turnover, chaperones	Xylanase inhibitor N-terminal	Aspartyl protease family protein 2 OS=Arabidopsis thaliana OX=3702 GN=APF2 PE=2 SV=1	O	Posttranslational modification, protein turnover, chaperones	aspartyl protease family protein 2 [Oryza sativa Japonica Group]	molecular function: binding (GO:0005488);; molecular function: catalytic activity (GO:0003824);; biological process: metabolic process (GO:0008152)
Os01g0598900	Os01g0598900	6.39295	228	6.59687	231	6.91944	234	11.2484	374	11.137	419	13.615	492	1.13e-09	1.07252	up	[J]	Translation, ribosomal structure and biogenesis	Molecular Function: tRNA binding (GO:0000049);; Biological Process: tRNA wobble position uridine thiolation (GO:0002143);; Cellular Component: cytosolic tRNA wobble base thiouridylase complex (GO:0002144);;	K14168|1.4e-189|dosa:Os01t0598900-00|K14168 cytoplasmic tRNA 2-thiolation protein 1 [EC:2.7.7.-] | (RefSeq) Os01g0598900; Cytoplasmic tRNA 2-thiolation protein 1.	Sulfur relay system (ko04122)	[R]	General function prediction only	Zinc-ribbon	Cytoplasmic tRNA 2-thiolation protein 1 OS=Oryza sativa subsp. japonica OX=39947 GN=NCS6 PE=2 SV=1	D	Cell cycle control, cell division, chromosome partitioning	Os01g0598900, partial [Oryza sativa Japonica Group]	molecular function: binding (GO:0005488);; biological process: metabolic process (GO:0008152);; biological process: cellular process (GO:0009987);; cellular component: cell (GO:0005623);; cellular component: macromolecular complex (GO:0032991);; cellular component: cell part (GO:0044464)
Os01g0599550	Os01g0599550	0.163383	16	0.12122	12	0.177325	16	1.57258	137	1.45391	143	1.29397	123	1.45e-20	3.38893	up	--	--	--	--	--	--	--	--	--	--	--	hypothetical protein EE612_003890, partial [Oryza sativa]	--
Os01g0602200	Os01g0602200	0	0	0	0	0	0	3.7338	103	2.81991	88	2.19666	66	4.01e-26	9.5586	up	[QV]	Secondary metabolites biosynthesis, transport and catabolism;; Defense mechanisms	Molecular Function: monooxygenase activity (GO:0004497);; Molecular Function: iron ion binding (GO:0005506);; Molecular Function: oxidoreductase activity, acting on paired donors, with incorporation or reduction of molecular oxygen (GO:0016705);; Molecular Function: heme binding (GO:0020037);;	K07426|1.2e-85|cpep:111792333|K07426 cytochrome P450 family 4 subfamily B polypeptide 1 [EC:1.14.14.1] | (RefSeq) cytochrome P450 CYP72A219-like	--	[QI]	Secondary metabolites biosynthesis, transport and catabolism;; Lipid transport and metabolism	Cytochrome P450	Cytochrome P450 72A15 OS=Arabidopsis thaliana OX=3702 GN=CYP72A15 PE=2 SV=1	Q	Secondary metabolites biosynthesis, transport and catabolism	hypothetical protein EE612_003911, partial [Oryza sativa]	molecular function: catalytic activity (GO:0003824);; biological process: metabolic process (GO:0008152);; biological process: single-organism process (GO:0044699);; molecular function: binding (GO:0005488)
Os01g0602400	Os01g0602400	0.535334	36	0.610589	40	0.956496	60	1.45816	90	1.67583	117	0.789377	53	0.00427916	1.15053	up	[QV]	Secondary metabolites biosynthesis, transport and catabolism;; Defense mechanisms	Molecular Function: monooxygenase activity (GO:0004497);; Molecular Function: iron ion binding (GO:0005506);; Cellular Component: integral component of membrane (GO:0016021);; Molecular Function: oxidoreductase activity, acting on paired donors, with incorporation or reduction of molecular oxygen (GO:0016705);; Molecular Function: heme binding (GO:0020037);;	K23809|6.8e-144|mtr:MTR_2g055430|K23809 cytochrome P450 family 72 subfamily A polypeptide 68 [EC:1.14.14.-] | (RefSeq) cytochrome P450 family 72 protein	--	[QI]	Secondary metabolites biosynthesis, transport and catabolism;; Lipid transport and metabolism	Cytochrome P450	Cytochrome P450 72A225 OS=Catharanthus roseus OX=4058 GN=CYP72A225 PE=2 SV=1	Q	Secondary metabolites biosynthesis, transport and catabolism	cytochrome P450 72A15 [Oryza sativa Japonica Group]	molecular function: catalytic activity (GO:0003824);; biological process: metabolic process (GO:0008152);; biological process: single-organism process (GO:0044699);; molecular function: binding (GO:0005488);; cellular component: membrane (GO:0016020);; cellular component: membrane part (GO:0044425)
Os01g0602466	Os01g0602466	1.38316	85	0.777748	47	1.66885	97	0.440955	26	0.613375	40	0.24826	16	0.00430107	-1.26316	down	--	--	--	--	--	--	--	--	--	Q	Secondary metabolites biosynthesis, transport and catabolism	Os01g0602466 [Oryza sativa Japonica Group]	--
Os01g0606400	Os01g0606400	0.259765	23	0.224817	20	0.358194	30	0.865764	70	0.931771	86	1.25464	111	1.74e-08	2.03919	up	--	--	--	--	--	--	--	--	--	--	--	Os01g0606400 [Oryza sativa Japonica Group]	--
Os01g0607300	Os01g0607300	6.12622	280	5.44263	244	5.88986	255	1.60899	69	1.82753	88	0.777763	36	2.84e-08	-1.79231	down	--	--	--	--	--	--	--	Ubiquitin-2 like Rad60 SUMO-like	--	S	Function unknown	uncharacterized protein LOC4324221 isoform X2 [Oryza sativa Japonica Group]	--
Os01g0608900	Os01g0608900	0.947492	86	0.547226	49	1.10143	95	0.210542	18	0.298457	29	0.318532	30	0.000338589	-1.39567	down	--	--	--	--	--	--	--	--	--	V	Defense mechanisms	hypothetical protein EE612_003985, partial [Oryza sativa]	--
Os01g0622500	Os01g0622500	2.74771	484	2.79283	482	2.87661	479	0.151598	25	0.174268	33	0.090307	17	2.18e-51	-4.06557	down	--	--	--	--	--	--	--	--	--	--	--	hypothetical protein EE612_004146 [Oryza sativa]	--
Os01g0624400	Os01g0624400	1.80476	47	1.78902	46	2.39682	59	0.574049	14	0.764323	21	1.09753	29	0.00732993	-1.07849	down	--	--	Cellular Component: cytosol (GO:0005829);;	--	--	--	--	Late embryogenesis abundant protein	Late embryogenesis abundant protein Lea14-A OS=Gossypium hirsutum OX=3635 GN=LEA14-A PE=2 SV=1	S	Function unknown	Os01g0624400, partial [Oryza sativa Japonica Group]	cellular component: cell (GO:0005623);; cellular component: cell part (GO:0044464)
Os01g0633400	Os01g0633400	12.5032	598	7.59229	356	6.52726	296	2.84427	127	3.00042	152	3.17496	154	1.88e-07	-1.33773	down	--	--	--	--	--	[C]	Energy production and conversion	CBS domain	SNF1-related protein kinase regulatory subunit gamma-1 OS=Arabidopsis thaliana OX=3702 GN=KING1 PE=1 SV=2	S	Function unknown	SNF1-related protein kinase regulatory subunit gamma-1 [Oryza sativa Japonica Group]	--
Os01g0638000	Os01g0638000	0.962692	67	1.21244	83	1.48696	98	0.111883	8	0.166658	13	0.146723	11	7.8e-11	-2.76213	down	[G]	Carbohydrate transport and metabolism	Molecular Function: UDP-glycosyltransferase activity (GO:0008194);; Cellular Component: integral component of membrane (GO:0016021);; Cellular Component: intracellular membrane-bounded organelle (GO:0043231);;	K23260|4.2e-225|obr:102700279|K23260 scopoletin glucosyltransferase [EC:2.4.1.128] | (RefSeq) scopoletin glucosyltransferase-like	Phenylpropanoid biosynthesis (ko00940)	[GC]	Carbohydrate transport and metabolism;; Energy production and conversion	UDP-glucoronosyl and UDP-glucosyl transferase	Anthocyanin 3'-O-beta-glucosyltransferase OS=Gentiana triflora OX=55190 PE=1 SV=1	S	Function unknown	anthocyanin 3'-O-beta-glucosyltransferase [Oryza sativa Japonica Group]	molecular function: catalytic activity (GO:0003824);; cellular component: membrane (GO:0016020);; cellular component: membrane part (GO:0044425);; cellular component: cell (GO:0005623);; cellular component: organelle (GO:0043226);; cellular component: cell part (GO:0044464)
Os01g0643300	Os01g0643300	1.06228	96	0.938986	83	1.38038	117	0.432031	37	0.401039	38	0.118062	11	0.000761835	-1.53907	down	--	--	Biological Process: auxin-activated signaling pathway (GO:0009734);; Cellular Component: auxin efflux carrier complex (GO:0009921);; Biological Process: auxin polar transport (GO:0009926);; Cellular Component: integral component of membrane (GO:0016021);; Biological Process: transmembrane transport (GO:0055085);;	K13947|0.0e+00|dosa:Os01t0643300-01|K13947 auxin efflux carrier family protein | (RefSeq) Os01g0643300, PIN3A, PIN_PROTEIN_3A; Similar to PIN1-like auxin transport protein.	--	--	--	Membrane transport protein	Auxin efflux carrier component 3a OS=Oryza sativa subsp. japonica OX=39947 GN=PIN3A PE=2 SV=1	U	Intracellular trafficking, secretion, and vesicular transport	auxin efflux carrier component 3a isoform X1 [Oryza sativa Japonica Group]	biological process: cellular process (GO:0009987);; biological process: signaling (GO:0023052);; biological process: single-organism process (GO:0044699);; biological process: response to stimulus (GO:0050896);; biological process: biological regulation (GO:0065007);; cellular component: cell (GO:0005623);; cellular component: membrane (GO:0016020);; cellular component: macromolecular complex (GO…
Os01g0647850	Os01g0647850	2.09341	232	2.02575	220	2.22359	233	0.060114	7	0.056422	7	0.029481	4	4.65e-41	-5.03047	down	--	--	--	--	--	--	--	--	--	--	--	Os01g0647850, partial [Oryza sativa Japonica Group]	--
Os01g0654100	Os01g0654100	8.6496	741	8.87973	773	12.3192	1029	3.47678	276	3.62732	334	3.4571	304	9.07e-13	-1.28423	down	[F]	Nucleotide transport and metabolism	Molecular Function: CTP synthase activity (GO:0003883);; Molecular Function: ATP binding (GO:0005524);; Biological Process: glutamine metabolic process (GO:0006541);; Biological Process: 'de novo' CTP biosynthetic process (GO:0044210);;	K01937|0.0e+00|dosa:Os01t0654100-01|K01937 CTP synthase [EC:6.3.4.2] | (RefSeq) Os01g0654100; Similar to CTP synthase (EC 6.3.4.2) (UTP--ammonia ligase) (CTP synthetase).	Pyrimidine metabolism (ko00240)	[F]	Nucleotide transport and metabolism	CTP synthase N-terminus	--	F	Nucleotide transport and metabolism	CTP synthase isoform X2 [Oryza sativa Japonica Group]	molecular function: catalytic activity (GO:0003824);; molecular function: binding (GO:0005488);; biological process: metabolic process (GO:0008152);; biological process: cellular process (GO:0009987);; biological process: single-organism process (GO:0044699)
Os01g0697100	Os01g0697100	0.95909	61	0.692942	43	0.753468	45	0.03411	2	0.163457	11	0.539054	35	0.00772488	-1.52795	down	[G]	Carbohydrate transport and metabolism	Molecular Function: nucleic acid binding (GO:0003676);; Molecular Function: methyltransferase activity (GO:0008168);; Molecular Function: UDP-glycosyltransferase activity (GO:0008194);; Biological Process: methylation (GO:0032259);; Cellular Component: intracellular membrane-bounded organelle (GO:0043231);;	K22845|1.3e-213|sita:101754223|K22845 phlorizin synthase [EC:2.4.1.357] | (RefSeq) UDP-glycosyltransferase 88A1	Flavonoid biosynthesis (ko00941)	[GC]	Carbohydrate transport and metabolism;; Energy production and conversion	UDP-glucoronosyl and UDP-glucosyl transferase	UDP-glycosyltransferase 88B1 OS=Stevia rebaudiana OX=55670 GN=UGT88B1 PE=2 SV=1	S	Function unknown	UDP-glycosyltransferase 88B1 [Oryza sativa Japonica Group]	molecular function: binding (GO:0005488);; molecular function: catalytic activity (GO:0003824);; biological process: metabolic process (GO:0008152);; cellular component: cell (GO:0005623);; cellular component: organelle (GO:0043226);; cellular component: cell part (GO:0044464)
Os01g0699500	Os01g0699500	2.08697	103	2.71877	132	1.61103	76	3.96582	183	3.52144	183	4.77566	239	2.62e-05	1.13724	up	[T]	Signal transduction mechanisms	Molecular Function: protein serine/threonine kinase activity (GO:0004674);; Molecular Function: ATP binding (GO:0005524);; Cellular Component: cytoplasm (GO:0005737);; Biological Process: regulation of mitotic cell cycle (GO:0007346);; Biological Process: signal transduction by protein phosphorylation (GO:0023014);; Biological Process: stress-activated protein kinase signaling cascade (GO:0031098…	K20716|5.0e-166|sita:101773963|K20716 mitogen-activated protein kinase kinase kinase 17/18 | (RefSeq) mitogen-activated protein kinase kinase kinase 18	MAPK signaling pathway - plant (ko04016)	[T]	Signal transduction mechanisms	Protein kinase domain	Mitogen-activated protein kinase kinase kinase 17 OS=Arabidopsis thaliana OX=3702 GN=MAPKKK17 PE=1 SV=1	T	Signal transduction mechanisms	Os01g0699500, partial [Oryza sativa Japonica Group]	molecular function: catalytic activity (GO:0003824);; biological process: metabolic process (GO:0008152);; biological process: cellular process (GO:0009987);; molecular function: binding (GO:0005488);; cellular component: cell (GO:0005623);; cellular component: cell part (GO:0044464);; biological process: biological regulation (GO:0065007);; biological process: signaling (GO:0023052);; biological…
Os01g0710700	Os01g0710700	0.681184	45	0.971638	63	1.50294	94	0.403531	25	0.415347	29	0.521847	35	0.0126922	-1.0008	down	[I]	Lipid transport and metabolism	Biological Process: lipid metabolic process (GO:0006629);; Molecular Function: phosphatidylcholine 1-acylhydrolase activity (GO:0008970);;	K16818|2.2e-42|han:110933352|K16818 phospholipase A1 [EC:3.1.1.32] | (RefSeq) phospholipase A(1) DAD1, chloroplastic-like	Glycerophospholipid metabolism (ko00564);; alpha-Linolenic acid metabolism (ko00592)	[I]	Lipid transport and metabolism	Lipase (class 3)	Phospholipase A1-II 5 OS=Oryza sativa subsp. japonica OX=39947 GN=Os01g0710700 PE=2 SV=1	S	Function unknown	hypothetical protein OsJ_03214 [Oryza sativa Japonica Group]	biological process: metabolic process (GO:0008152);; biological process: single-organism process (GO:0044699);; molecular function: catalytic activity (GO:0003824)
Os01g0711900	Os01g0711900	5.48505	110	4.26745	84	3.49897	66	9.26952	173	9.30621	196	8.8634	179	2.78e-06	1.27081	up	--	--	Cellular Component: integral component of membrane (GO:0016021);;	--	--	--	--	--	--	S	Function unknown	hypothetical protein OsI_03480 [Oryza sativa Indica Group]	cellular component: membrane (GO:0016020);; cellular component: membrane part (GO:0044425)
Os01g0716300	Os01g0716300	0.804981	33	0.396432	16	0.53755	21	1.01095	38	1.12838	48	1.41624	58	0.00301581	1.21651	up	--	--	--	--	--	--	--	MRN-interacting protein	--	S	Function unknown	Os01g0716300 [Oryza sativa Japonica Group]	--
Os01g0727800	Os01g0727800	0.826033	40	0.769814	36	0.826757	38	0.242836	11	0	0	0.491623	24	0.0158306	-1.53628	down	[O]	Posttranslational modification, protein turnover, chaperones	Molecular Function: serine-type endopeptidase activity (GO:0004252);;	K15333|7.3e-39|nsy:104224633|K15333 tRNA guanosine-2'-O-methyltransferase [EC:2.1.1.34] | (RefSeq) uncharacterized protein LOC104224633	--	--	--	Fibronectin type-III domain	Subtilisin-like protease SBT5.6 OS=Arabidopsis thaliana OX=3702 GN=SBT5.6 PE=2 SV=1	O	Posttranslational modification, protein turnover, chaperones	subtilisin-like protease SBT5.6 [Oryza sativa Japonica Group]	molecular function: catalytic activity (GO:0003824);; biological process: metabolic process (GO:0008152)
Os01g0733500	Os01g0733500	0.852628	51	1.28972	75	2.15903	121	0.341319	19	0.443128	28	0.172762	11	6.39e-05	-1.87682	down	--	--	--	K12472|3.5e-26|cqi:110701739|K12472 epidermal growth factor receptor substrate 15 | (RefSeq) GATA zinc finger domain-containing protein 14-like	Endocytosis (ko04144)	--	--	BURP domain	BURP domain-containing protein 3 OS=Oryza sativa subsp. japonica OX=39947 GN=BURP3 PE=2 SV=1	S	Function unknown	BURP domain-containing protein 3 [Oryza sativa Japonica Group]	--
Os01g0761800	Os01g0761800	5.64764	291	12.4551	628	9.53752	464	2.67442	129	2.41985	131	3.74458	195	1.67e-07	-1.43827	down	--	--	Molecular Function: nutrient reservoir activity (GO:0045735);;	--	--	--	--	Cupin	Glutelin type-A 3 OS=Oryza sativa subsp. japonica OX=39947 GN=GLUA3 PE=2 SV=2	S	Function unknown	Os01g0761800, partial [Oryza sativa Japonica Group]	molecular function: nutrient reservoir activity (GO:0045735)
Os01g0768600	Os01g0768600	0.244746	18	0.424846	31	0.484078	34	1.12553	77	1.50408	116	2.59726	193	6.56e-10	2.35382	up	--	--	--	K14300|1.9e-24|pda:103721930|K14300 nuclear pore complex protein Nup133 | (RefSeq) LOW QUALITY PROTEIN: nuclear pore complex protein NUP133	RNA transport (ko03013)	--	--	Domain of unknown function (DUF4218)	--	S	Function unknown	Os01g0768600, partial [Oryza sativa Japonica Group]	--
Os01g0785400	Os01g0785400	0.44551	37	0.447313	36	1.18023	91	0.066109	6	0.234396	21	0.150147	13	0.000426991	-1.85807	down	[HJ]	Coenzyme transport and metabolism;; Translation, ribosomal structure and biogenesis	Biological Process: cell morphogenesis (GO:0000902);; Molecular Function: molecular_function (GO:0003674);; Molecular Function: catalytic activity (GO:0003824);; Cellular Component: cellular_component (GO:0005575);; Cellular Component: intracellular (GO:0005622);; Cellular Component: cell (GO:0005623);; Cellular Component: cytoplasm (GO:0005737);; Biological Process: cellular aromatic compound me…	K14487|0.0e+00|dosa:Os01t0785400-01|K14487 auxin responsive GH3 gene family | (RefSeq) Os01g0785400; GH3 auxin-responsive promoter family protein.	Plant hormone signal transduction (ko04075)	--	--	GH3 auxin-responsive promoter	Probable indole-3-acetic acid-amido synthetase GH3.1 OS=Oryza sativa subsp. japonica OX=39947 GN=GH3.1 PE=2 SV=1	S	Function unknown	probable indole-3-acetic acid-amido synthetase GH3.1 [Oryza sativa Japonica Group]	biological process: cellular process (GO:0009987);; biological process: developmental process (GO:0032502);; biological process: single-organism process (GO:0044699);; biological process: cellular component organization or biogenesis (GO:0071840);; molecular function: catalytic activity (GO:0003824);; cellular component: cell (GO:0005623);; cellular component: cell part (GO:0044464);; biological …
Os01g0816500	Os01g0816500	2.11088	90	0.713698	30	1.23381	50	3.55925	142	2.20336	99	2.96854	129	0.000495047	1.34104	up	--	--	Cellular Component: kinetochore (GO:0000776);; Cellular Component: spindle pole (GO:0000922);; Biological Process: mitotic spindle organization (GO:0007052);; Molecular Function: microtubule binding (GO:0008017);; Biological Process: establishment or maintenance of microtubule cytoskeleton polarity (GO:0030951);; Biological Process: microtubule polymerization (GO:0046785);; Molecular Function: mi…	K16803|3.2e-88|dosa:Os01t0816400-01|K16803 cytoskeleton-associated protein 5 | (RefSeq) Os01g0816400; Similar to microtubule organization protein.	--	[Z]	Cytoskeleton	--	Protein MOR1 OS=Oryza sativa subsp. japonica OX=39947 GN=MOR1 PE=2 SV=1	S	Function unknown	hypothetical protein EE612_006468, partial [Oryza sativa]	cellular component: cell (GO:0005623);; cellular component: macromolecular complex (GO:0032991);; cellular component: organelle (GO:0043226);; cellular component: organelle part (GO:0044422);; cellular component: cell part (GO:0044464);; biological process: cellular process (GO:0009987);; biological process: single-organism process (GO:0044699);; biological process: cellular component organizatio…
Os01g0841600	Os01g0841600	156.032	6279	84.6953	3342	90.121	3430	196.967	7392	181.119	7678	191.483	7812	7.78e-07	1.01397	up	[G]	Carbohydrate transport and metabolism	Molecular Function: triose-phosphate isomerase activity (GO:0004807);; Cellular Component: cytosol (GO:0005829);; Biological Process: gluconeogenesis (GO:0006094);; Biological Process: glycolytic process (GO:0006096);; Biological Process: glycerol catabolic process (GO:0019563);; Biological Process: glyceraldehyde-3-phosphate biosynthetic process (GO:0046166);;	K01803|3.3e-141|dosa:Os01t0841600-01|K01803 triosephosphate isomerase (TIM) [EC:5.3.1.1] | (RefSeq) Os01g0841600; Similar to Triosephosphate isomerase, cytosolic (EC 5.3.1.1) (TIM) (Triose- phosphate isomerase).	Glycolysis / Gluconeogenesis (ko00010);; Fructose and mannose metabolism (ko00051);; Inositol phosphate metabolism (ko00562);; Carbon fixation in photosynthetic organisms (ko00710);; Carbon metabolism (ko01200);; Biosynthesis of amino acids (ko01230)	[G]	Carbohydrate transport and metabolism	Triosephosphate isomerase	Triosephosphate isomerase, cytosolic OS=Petunia hybrida OX=4102 GN=TPIP1 PE=2 SV=1	G	Carbohydrate transport and metabolism	triosephosphate isomerase, cytosolic-like [Oryza sativa Japonica Group]	molecular function: catalytic activity (GO:0003824);; cellular component: cell (GO:0005623);; cellular component: cell part (GO:0044464);; biological process: metabolic process (GO:0008152);; biological process: single-organism process (GO:0044699);; biological process: cellular process (GO:0009987)
Os01g0852400	Os01g0852400	1.62215	122	0.880861	65	0.412784	30	0.353493	25	0.463861	37	0.32679	25	0.0209977	-1.11846	down	--	--	--	--	--	--	--	Protein of unknown function (DUF740)	Protein OCTOPUS-like OS=Arabidopsis thaliana OX=3702 GN=OPSL1 PE=2 SV=1	S	Function unknown	UPF0503 protein At3g09070, chloroplastic [Oryza sativa Japonica Group]	--
Os01g0906000	Os01g0906000	2.88407	54	2.83086	52	6.50129	114	0.931448	17	1.13231	22	1.161	22	0.000124093	-1.65837	down	--	--	Biological Process: glucosylceramide biosynthetic process (GO:0006679);; Cellular Component: integral component of membrane (GO:0016021);; Molecular Function: transferase activity, transferring glycosyl groups (GO:0016757);;	--	--	--	--	--	--	M	Cell wall/membrane/envelope biogenesis	hypothetical protein EE612_007458, partial [Oryza sativa]	biological process: metabolic process (GO:0008152);; biological process: cellular process (GO:0009987);; biological process: single-organism process (GO:0044699);; cellular component: membrane (GO:0016020);; cellular component: membrane part (GO:0044425);; molecular function: catalytic activity (GO:0003824)
Os01g0906450	Os01g0906450	2.52208	95	2.63284	97	2.2949	81	0.492244	18	1.35231	54	0.932289	36	0.00221397	-1.17424	down	--	--	--	--	--	--	--	--	--	--	--	hypothetical protein EE612_007462, partial [Oryza sativa]	--
Os01g0915350	Os01g0915350	1.94299	190	0.834757	80	0.98968	92	2.32517	212	2.36305	244	2.01004	200	0.000626529	1.06637	up	--	--	--	--	--	--	--	--	--	O	Posttranslational modification, protein turnover, chaperones	hypothetical protein EE612_007537, partial [Oryza sativa]	--
Os01g0919800	Os01g0919800	0.762533	40	0.774712	40	0.97074	48	0.310922	15	0.388411	22	0.053355	3	0.00716453	-1.44433	down	--	--	Biological Process: auxin-activated signaling pathway (GO:0009734);; Cellular Component: integral component of membrane (GO:0016021);; Biological Process: transmembrane transport (GO:0055085);;	K13947|1.2e-181|dosa:Os01t0919800-01|K13947 auxin efflux carrier family protein | (RefSeq) Os01g0919800, PIN5A, PIN_PROTEIN_5A; Similar to Efflux carrier of polar auxin transport.	--	--	--	Membrane transport protein	Probable auxin efflux carrier component 5a OS=Oryza sativa subsp. japonica OX=39947 GN=PIN5A PE=2 SV=1	U	Intracellular trafficking, secretion, and vesicular transport	probable auxin efflux carrier component 5a isoform X1 [Oryza sativa Japonica Group]	biological process: cellular process (GO:0009987);; biological process: signaling (GO:0023052);; biological process: single-organism process (GO:0044699);; biological process: response to stimulus (GO:0050896);; biological process: biological regulation (GO:0065007);; cellular component: membrane (GO:0016020);; cellular component: membrane part (GO:0044425);; biological process: localization (GO:…
Os01g0932700	Os01g0932700	6.4951	81	8.60963	106	34.473	407	0.397423	5	0	0	10.2148	130	0.0474774	-2.09308	down	--	--	--	--	--	--	--	Gamma-thionin family	--	S	Function unknown	defensin-like protein 8 [Oryza sativa Japonica Group]	--
Os01g0940800	Os01g0940800	1.09568	51	1.1867	53	0.981842	43	0.476278	21	0.163572	8	0.450775	21	0.00326379	-1.6732	down	--	--	Molecular Function: hydrolase activity, hydrolyzing O-glycosyl compounds (GO:0004553);; Biological Process: carbohydrate metabolic process (GO:0005975);;	K19891|3.8e-52|csat:104789925|K19891 glucan endo-1,3-beta-glucosidase 1/2/3 [EC:3.2.1.39] | (RefSeq) glucan endo-1,3-beta-glucosidase 3-like	Starch and sucrose metabolism (ko00500)	--	--	Glycosyl hydrolases family 17	Glucan endo-1,3-beta-glucosidase GII OS=Hordeum vulgare OX=4513 PE=1 SV=1	G	Carbohydrate transport and metabolism	glucan endo-1,3-beta-glucosidase GII [Oryza sativa Japonica Group]	molecular function: catalytic activity (GO:0003824);; biological process: metabolic process (GO:0008152)
Os01g0975300	Os01g0975300	2.53023	126	2.02272	87	2.3459	119	0.473079	20	1.7126	87	0.251893	13	0.0178936	-1.27532	down	--	--	Molecular Function: transcription regulatory region sequence-specific DNA binding (GO:0000976);; Molecular Function: transcription factor activity, sequence-specific DNA binding (GO:0003700);; Cellular Component: nucleus (GO:0005634);; Biological Process: cell differentiation (GO:0030154);; Molecular Function: sequence-specific DNA binding (GO:0043565);;	K09422|2.2e-74|osa:4324302|K09422 transcription factor MYB, plant | (RefSeq) transcription factor MYB59	--	[K]	Transcription	Myb-like DNA-binding domain	Myb-related protein MYBAS2 OS=Oryza sativa subsp. japonica OX=39947 GN=MYBAS2 PE=2 SV=1	K	Transcription	putative Myb factor protein [Oryza sativa Japonica Group]	molecular function: binding (GO:0005488);; molecular function: nucleic acid binding transcription factor activity (GO:0001071);; biological process: biological regulation (GO:0065007);; cellular component: cell (GO:0005623);; cellular component: organelle (GO:0043226);; cellular component: cell part (GO:0044464);; biological process: cellular process (GO:0009987);; biological process: development…
Os02g0107350	Os02g0107350	3.67018	36	1.92966	19	2.41949	23	25.7318	231	28.9566	294	28.3272	277	1.18e-33	3.54582	up	--	--	--	--	--	--	--	--	--	I	Lipid transport and metabolism	hypothetical protein EE612_008339 [Oryza sativa]	--
Os02g0108302	Os02g0108302	2.23358	116	3.59384	183	4.00185	197	0	0	0	0	0	0	2.37e-37	-10.2867	down	--	--	--	--	--	--	--	--	--	--	--	hypothetical protein EE612_008350 [Oryza sativa]	--
Os02g0108500	Os02g0108500	0.74338	27	0.419849	15	0.866202	30	1.1734	40	0.943018	36	1.9475	71	0.00527655	1.19861	up	--	--	--	--	--	--	--	Domain of unknown function (DUF834)	--	--	--	hypothetical protein DAI22_02g006600 [Oryza sativa Japonica Group]	--
Os02g0113300	Os02g0113300	0	0	0	0	0	0	4.07583	202	5.72343	320	5.62622	303	1.93e-69	11.1889	up	--	--	--	--	--	--	--	Protein of unknown function (DUF1618)	--	S	Function unknown	uncharacterized protein LOC4328055 [Oryza sativa Japonica Group]	--
Os02g0118800	Os02g0118800	0	0	0.01641	2	0.028932	4	0.373776	43	0.600816	78	0.588841	73	2.69e-18	5.09124	up	--	--	--	K13415|2.7e-25|obr:102715163|K13415 protein brassinosteroid insensitive 1 [EC:2.7.10.1 2.7.11.1] | (RefSeq) protein BRASSINOSTEROID INSENSITIVE 1-like	Plant hormone signal transduction (ko04075)	--	--	zinc-binding in reverse transcriptase	--	S	Function unknown	hypothetical protein EE612_008484 [Oryza sativa]	--
Os02g0118850	Os02g0118850	2.3908	316	1.08064	140	0.887156	111	0.237795	30	0.350504	49	0.069771	10	2.07e-06	-2.43592	down	--	--	--	--	--	--	--	--	--	S	Function unknown	hypothetical protein EE612_008487 [Oryza sativa]	--
Os02g0129000	Os02g0129000	0.803876	86	0.550216	58	0.7806	79	0.158431	16	0.061351	7	0.339291	37	0.000279483	-1.7283	down	--	--	--	--	--	--	--	Plant transposase (Ptta/En/Spm family)	--	S	Function unknown	hypothetical protein DAI22_02g024000 [Oryza sativa Japonica Group]	--
Os02g0134700	Os02g0134700	5.59047	81	2.92668	42	6.70741	91	1.26163	17	1.46584	23	2.44011	36	0.00156436	-1.3199	down	--	--	--	--	--	--	--	--	--	--	--	uncharacterized protein LOC9272291 isoform X1 [Oryza sativa Japonica Group]	--
Os02g0136933	Os02g0136933	1.816	68	2.34455	86	1.54594	55	0.803724	28	0.664366	27	0.953657	37	0.0071774	-1.00319	down	--	--	--	K24260|6.5e-201|osa:4328234|K24260 WD repeat-containing protein 11 | (RefSeq) WD repeat-containing protein 11	--	[R]	General function prediction only	--	--	S	Function unknown	Os02g0136933 [Oryza sativa Japonica Group]	--
Os02g0137600	Os02g0137600	0.566762	34	0.596097	35	0.598	34	0.139306	8	0.226365	15	0.368462	23	0.0233623	-1.00309	down	[J]	Translation, ribosomal structure and biogenesis	Molecular Function: methyltransferase activity (GO:0008168);; Biological Process: methylation (GO:0032259);;	K03438|3.8e-161|obr:102705595|K03438 16S rRNA (cytosine1402-N4)-methyltransferase [EC:2.1.1.199] | (RefSeq) ribosomal RNA small subunit methyltransferase H	--	[R]	General function prediction only	MraW methylase family	--	M	Cell wall/membrane/envelope biogenesis	uncharacterized protein LOC4328239 [Oryza sativa Japonica Group]	molecular function: catalytic activity (GO:0003824);; biological process: metabolic process (GO:0008152)
Os02g0157900	Os02g0157900	0.131037	6	0.618614	26	0.1276	6	0.789941	32	1.30765	59	1.15505	50	0.000262723	2.03236	up	--	--	Molecular Function: RNA binding (GO:0003723);;	K17579|6.1e-09|vcn:VOLCADRAFT_98760|K17579 protein phosphatase 1 regulatory subunit 42 | (RefSeq) hypothetical protein	--	[D]	Cell cycle control, cell division, chromosome partitioning	RNA recognition motif 2	Protein MEI2-like 7 OS=Oryza sativa subsp. japonica OX=39947 GN=OML7 PE=2 SV=1	S	Function unknown	protein MEI2-like 7 [Oryza sativa Japonica Group]	molecular function: binding (GO:0005488)
Os02g0165500	Os02g0165500	0.806852	52	0.692819	43	0.592746	36	0.298209	18	0.253877	17	0.291919	19	0.00958496	-1.0814	down	--	--	--	--	--	--	--	--	--	S	Function unknown	zinc finger CCCH domain-containing protein 18 [Oryza sativa Japonica Group]	--
Os02g0199800	Os02g0199800	0.651046	89	1.16519	155	1.04534	134	0.245891	31	0.274733	40	0.395001	55	2.84e-05	-1.42077	down	--	--	--	--	--	[S]	Function unknown	VAD1 Analog of StAR-related lipid transfer domain	C2 and GRAM domain-containing protein At1g03370 OS=Arabidopsis thaliana OX=3702 GN=At1g03370 PE=2 SV=4	S	Function unknown	C2 and GRAM domain-containing protein At1g03370 [Oryza sativa Japonica Group]	--
Os02g0207800	Os02g0207800	3.00203	135	1.44661	64	4.24118	180	0.833722	35	0.876693	42	1.12445	52	0.000314319	-1.36579	down	--	--	--	--	--	--	--	--	--	I	Lipid transport and metabolism	hypothetical protein EE612_009661 [Oryza sativa]	--
Os02g0232900	Os02g0232900	2.44146	121	2.83492	138	7.85124	367	1.42327	66	2.02365	106	2.06616	104	0.00809196	-1.00493	down	[G]	Carbohydrate transport and metabolism	Molecular Function: channel activity (GO:0015267);; Cellular Component: integral component of membrane (GO:0016021);;	K09874|2.8e-157|dosa:Os02t0232900-01|K09874 aquaporin NIP | (RefSeq) Os02g0232900, NOD26_LIKE_INTRINSIC_PROTEIN_1;1, NIP1;1; Similar to NOD26-like membrane integral protein ZmNIP1-1.	--	[G]	Carbohydrate transport and metabolism	Major intrinsic protein	Aquaporin NIP1-1 OS=Oryza sativa subsp. japonica OX=39947 GN=NIP1-1 PE=2 SV=1	G	Carbohydrate transport and metabolism	aquaporin NIP1-1 [Oryza sativa Japonica Group]	molecular function: transporter activity (GO:0005215);; biological process: localization (GO:0051179);; cellular component: membrane (GO:0016020);; cellular component: membrane part (GO:0044425)
Os02g0256100	Os02g0256100	2.32083	140	1.38793	84	1.49493	94	0.702461	44	0.669917	47	0.456962	31	0.00122051	-1.1652	down	[G]	Carbohydrate transport and metabolism	Molecular Function: polygalacturonase activity (GO:0004650);; Cellular Component: extracellular region (GO:0005576);; Biological Process: carbohydrate metabolic process (GO:0005975);; Biological Process: cell wall organization (GO:0071555);;	K01184|8.4e-31|cam:101509627|K01184 polygalacturonase [EC:3.2.1.15] | (RefSeq) probable polygalacturonase At3g15720	Pentose and glucuronate interconversions (ko00040)	--	--	Glycosyl hydrolases family 28	Probable polygalacturonase OS=Vitis vinifera OX=29760 GN=GSVIVT00026920001 PE=1 SV=1	M	Cell wall/membrane/envelope biogenesis	probable polygalacturonase [Oryza sativa Japonica Group]	molecular function: catalytic activity (GO:0003824);; cellular component: extracellular region (GO:0005576);; biological process: metabolic process (GO:0008152);; biological process: cellular process (GO:0009987);; biological process: cellular component organization or biogenesis (GO:0071840)
Os02g0256800	Os02g0256800	1.45397	21	3.29325	45	7.56328	100	0.263935	4	0	0	2.52264	36	0.0234101	-1.9665	down	--	--	Molecular Function: electron carrier activity (GO:0009055);;	--	--	--	--	Plastocyanin-like domain	Mavicyanin OS=Cucurbita pepo OX=3663 PE=1 SV=1	S	Function unknown	basic blue protein [Oryza sativa Japonica Group]	molecular function: electron carrier activity (GO:0009055)
Os02g0258250	Os02g0258250	4.33846	100	1.84638	42	3.84951	84	1.03156	23	0.862023	21	2.14576	50	0.0111686	-1.09523	down	--	--	Molecular Function: DNA binding (GO:0003677);; Cellular Component: nucleus (GO:0005634);;	K09273|2.4e-83|osa:4328927|K09273 upstream-binding transcription factor | (RefSeq) high mobility group B protein 13	--	[R]	General function prediction only	--	High mobility group B protein 13 OS=Arabidopsis thaliana OX=3702 GN=HMGB13 PE=2 SV=1	B	Chromatin structure and dynamics	high mobility group B protein 13 [Oryza sativa Japonica Group]	molecular function: binding (GO:0005488);; cellular component: cell (GO:0005623);; cellular component: organelle (GO:0043226);; cellular component: cell part (GO:0044464)
Os02g0288100	Os02g0288100	2.39262	157	1.79561	116	2.28808	142	3.81155	233	6.07559	420	4.48944	299	1.15e-08	1.37979	up	[GI]	Carbohydrate transport and metabolism;; Lipid transport and metabolism	Molecular Function: enzyme inhibitor activity (GO:0004857);; Cellular Component: extracellular region (GO:0005576);; Cellular Component: cell wall (GO:0005618);; Molecular Function: pectinesterase activity (GO:0030599);; Biological Process: cell wall modification (GO:0042545);; Molecular Function: aspartyl esterase activity (GO:0045330);; Biological Process: pectin catabolic process (GO:0045490);;	K01051|3.4e-114|mus:103971563|K01051 pectinesterase [EC:3.1.1.11] | (RefSeq) pectinesterase-like	Pentose and glucuronate interconversions (ko00040)	--	--	Pectinesterase	Probable pectinesterase/pectinesterase inhibitor 34 OS=Arabidopsis thaliana OX=3702 GN=PME34 PE=2 SV=1	G	Carbohydrate transport and metabolism	pectinesterase [Oryza sativa Japonica Group]	molecular function: molecular function regulator (GO:0098772);; biological process: biological regulation (GO:0065007);; cellular component: extracellular region (GO:0005576);; cellular component: cell (GO:0005623);; cellular component: cell part (GO:0044464);; molecular function: catalytic activity (GO:0003824);; biological process: cellular process (GO:0009987);; biological process: cellular co…
Os02g0460200	Os02g0460200	3.3021	133	0.805829	33	2.17417	83	0.753649	29	0.879998	38	0.337888	14	0.00839599	-1.38075	down	--	--	Biological Process: regulation of flower development (GO:0009909);;	--	--	--	--	--	Flowering-promoting factor 1-like protein 3 OS=Oryza sativa subsp. japonica OX=39947 GN=Os02g0460200 PE=2 SV=1	S	Function unknown	hypothetical protein OsI_07114 [Oryza sativa Indica Group]	biological process: biological regulation (GO:0065007)
Os02g0489800	Os02g0489800	0.863492	64	0.624501	45	1.34486	94	0.264363	19	0.343634	27	0.505182	38	0.00648848	-1.10041	down	--	--	Molecular Function: microtubule motor activity (GO:0003777);; Molecular Function: ATP binding (GO:0005524);; Biological Process: microtubule-based movement (GO:0007018);; Molecular Function: microtubule binding (GO:0008017);;	K10400|0.0e+00|dosa:Os02t0489800-00|K10400 kinesin family member 15 | (RefSeq) Os02g0489800; Similar to SKIP interacting protein 18 (Fragment).	--	--	--	--	Kinesin-like protein KIN-12B OS=Oryza sativa subsp. japonica OX=39947 GN=KIN12B PE=3 SV=2	Z	Cytoskeleton	putative phragmoplast-associated kinesin-related protein 1 [Oryza sativa Japonica Group]	molecular function: catalytic activity (GO:0003824);; molecular function: binding (GO:0005488);; biological process: cellular process (GO:0009987);; biological process: single-organism process (GO:0044699)
Os02g0629800	Os02g0629800	5.61832	124	1.571	34	3.25649	68	0.86858	18	0.67718	16	0.740287	17	7.78e-05	-1.92796	down	--	--	Biological Process: defense response (GO:0006952);;	--	--	--	--	Gamma-thionin family	Defensin-like protein CAL1 OS=Oryza sativa subsp. japonica OX=39947 GN=CAL1 PE=1 SV=1	S	Function unknown	defensin-like protein CAL1 [Oryza sativa Japonica Group]	biological process: response to stimulus (GO:0050896)
Os02g0636600	Os02g0636600	27.9423	703	14.4444	357	17.5351	418	7.16873	169	7.47451	199	5.52208	141	5.29e-07	-1.32477	down	--	--	--	--	--	--	--	GRAM domain	GEM-like protein 4 OS=Arabidopsis thaliana OX=3702 GN=At5g08350 PE=2 SV=1	S	Function unknown	GEM-like protein 4 [Oryza sativa Japonica Group]	--
Os02g0658800	Os02g0658800	1.99858	101	1.35733	67	2.8331	135	0.700834	33	0.368031	20	1.30226	67	0.00511584	-1.16751	down	--	--	Cellular Component: extracellular region (GO:0005576);; Biological Process: sexual reproduction (GO:0019953);;	K20628|3.7e-67|pvu:PHAVU_007G235300g|K20628 expansin | (RefSeq) hypothetical protein	--	--	--	Expansin C-terminal domain	Expansin-B11 OS=Oryza sativa subsp. japonica OX=39947 GN=EXPB11 PE=2 SV=1	G	Carbohydrate transport and metabolism	expansin-B11 [Oryza sativa Japonica Group]	cellular component: extracellular region (GO:0005576);; biological process: reproduction (GO:0000003);; biological process: reproductive process (GO:0022414);; biological process: multi-organism process (GO:0051704)
Os02g0684400	Os02g0684400	2.74524	77	5.74405	157	4.82855	128	1.65993	44	1.60327	48	2.29878	65	0.0026497	-1.03516	down	--	--	--	--	--	[K]	Transcription	--	--	S	Function unknown	uncharacterized protein LOC4330344 [Oryza sativa Japonica Group]	--
Os02g0697900	Os02g0697900	1.69522	92	1.86442	99	1.21852	63	0.470265	24	0.499764	29	1.01896	56	0.00490078	-1.06685	down	--	--	--	--	--	--	--	--	--	F	Nucleotide transport and metabolism	hypothetical protein EE612_013089 [Oryza sativa]	--
Os02g0699433	Os02g0699433	2.39895	73	1.36636	41	1.21495	35	0.42045	12	0.291675	10	1.4214	44	0.0466698	-1.03611	down	--	--	--	--	--	--	--	--	--	S	Function unknown	hypothetical protein EE612_013100, partial [Oryza sativa]	--
Os02g0713700	Os02g0713700	1.25282	78	0.899256	55	1.03546	61	0.276681	17	0.723047	48	0.240639	16	0.018195	-1.06794	down	--	--	Molecular Function: AT DNA binding (GO:0003680);;	--	--	--	--	Plants and Prokaryotes Conserved (PCC) domain	AT-hook motif nuclear-localized protein 27 OS=Arabidopsis thaliana OX=3702 GN=AHL27 PE=1 SV=1	S	Function unknown	AT-hook motif nuclear-localized protein 25 [Oryza sativa Japonica Group]	molecular function: binding (GO:0005488)
Os02g0716600	Os02g0716600	1.48845	38	2.3357	59	1.69294	41	0.863817	21	0.850247	23	0.578137	15	0.0193104	-1.02296	down	--	--	--	--	--	--	--	--	--	--	--	--	--
Os02g0726300	Os02g0726300	3.11643	147	3.11442	143	3.20349	142	1.63663	72	1.43213	71	0.754653	36	0.00234533	-1.04388	down	--	--	Molecular Function: DNA binding (GO:0003677);; Cellular Component: nucleus (GO:0005634);; Biological Process: regulation of transcription, DNA-templated (GO:0006355);;	K20043|9.8e-25|aip:107640400|K20043 clathrin coat assembly protein AP180 | (RefSeq) putative clathrin assembly protein At5g35200	--	--	--	Dof domain, zinc finger	Dof zinc finger protein 4 OS=Oryza sativa subsp. japonica OX=39947 GN=DOF4 PE=2 SV=1	S	Function unknown	dof zinc finger protein 4 [Oryza sativa Japonica Group]	molecular function: binding (GO:0005488);; cellular component: cell (GO:0005623);; cellular component: organelle (GO:0043226);; cellular component: cell part (GO:0044464);; biological process: biological regulation (GO:0065007)
Os02g0731900	Os02g0731900	1.25414	92	1.22936	91	2.9536	209	0.92574	70	0.619736	49	0.917701	70	0.00305514	-1.26143	down	[Q]	Secondary metabolites biosynthesis, transport and catabolism	Biological Process: fatty acid biosynthetic process (GO:0006633);; Cellular Component: integral component of membrane (GO:0016021);; Molecular Function: transferase activity, transferring acyl groups other than amino-acyl groups (GO:0016747);;	K15397|2.6e-286|dosa:Os02t0731900-01|K15397 3-ketoacyl-CoA synthase [EC:2.3.1.199] | (RefSeq) Os02g0731900; Similar to 3-ketoacyl-CoA synthase.	Fatty acid elongation (ko00062);; Plant-pathogen interaction (ko04626)	--	--	FAE1/Type III polyketide synthase-like protein	3-ketoacyl-CoA synthase 6 OS=Arabidopsis thaliana OX=3702 GN=CUT1 PE=1 SV=1	Q	Secondary metabolites biosynthesis, transport and catabolism	hypothetical protein EE612_013480, partial [Oryza sativa]	biological process: metabolic process (GO:0008152);; biological process: cellular process (GO:0009987);; biological process: single-organism process (GO:0044699);; cellular component: membrane (GO:0016020);; cellular component: membrane part (GO:0044425);; molecular function: catalytic activity (GO:0003824)
Os02g0734400	Os02g0734400	5.46957	157	8.93951	252	11.9514	324	1.47373	40	0.483753	15	7.74019	225	0.0328096	-1.3028	down	[T]	Signal transduction mechanisms	Molecular Function: monooxygenase activity (GO:0004497);; Molecular Function: calcium ion binding (GO:0005509);;	K17991|5.1e-136|dosa:Os02t0734400-00|K17991 peroxygenase [EC:1.11.2.3] | (RefSeq) Os02g0734400; Similar to ABA-induced protein.	Cutin, suberine and wax biosynthesis (ko00073)	--	--	Caleosin related protein	Probable peroxygenase 4 OS=Arabidopsis thaliana OX=3702 GN=PXG4 PE=1 SV=1	S	Function unknown	hypothetical protein EE612_013513, partial [Oryza sativa]	molecular function: catalytic activity (GO:0003824);; biological process: metabolic process (GO:0008152);; biological process: single-organism process (GO:0044699);; molecular function: binding (GO:0005488)
Os02g0740400	Os02g0740400	0.510421	29	0.410527	22	0.476747	26	0.796188	40	0.864289	50	0.796235	48	0.0080059	1.02623	up	[IR]	Lipid transport and metabolism;; General function prediction only	Molecular Function: hydrolase activity, acting on ester bonds (GO:0016788);;	K00679|7.7e-41|cic:CICLE_v10027727mg|K00679 phospholipid:diacylglycerol acyltransferase [EC:2.3.1.158] | (RefSeq) hypothetical protein	Glycerolipid metabolism (ko00561)	--	--	GDSL-like Lipase/Acylhydrolase	GDSL esterase/lipase At3g53100 OS=Arabidopsis thaliana OX=3702 GN=At3g53100 PE=2 SV=1	S	Function unknown	GDSL esterase/lipase At1g71250 [Oryza sativa Japonica Group]	molecular function: catalytic activity (GO:0003824)
Os02g0743400	Os02g0743400	3.11949	267	1.92685	162	2.04566	166	0.735198	59	0.835412	76	1.33178	116	0.000204704	-1.07748	down	--	--	Biological Process: auxin-activated signaling pathway (GO:0009734);; Cellular Component: auxin efflux carrier complex (GO:0009921);; Cellular Component: integral component of membrane (GO:0016021);; Biological Process: adventitious root development (GO:0048830);; Biological Process: transmembrane transport (GO:0055085);;	K13947|0.0e+00|dosa:Os02t0743400-01|K13947 auxin efflux carrier family protein | (RefSeq) Os02g0743400, PIN1A, PIN_PROTEIN_1A; Auxin transport protein REH1.	--	--	--	Membrane transport protein	Auxin efflux carrier component 1a OS=Oryza sativa subsp. japonica OX=39947 GN=PIN1A PE=2 SV=1	U	Intracellular trafficking, secretion, and vesicular transport	auxin efflux carrier component 1a [Oryza sativa Japonica Group]	biological process: cellular process (GO:0009987);; biological process: signaling (GO:0023052);; biological process: single-organism process (GO:0044699);; biological process: response to stimulus (GO:0050896);; biological process: biological regulation (GO:0065007);; cellular component: cell (GO:0005623);; cellular component: membrane (GO:0016020);; cellular component: macromolecular complex (GO…
Os02g0747400	Os02g0747400	0.931919	76	0.761377	61	0.694451	54	0.256669	20	0.191302	17	0.386919	32	0.00101407	-1.28842	down	--	--	Molecular Function: transcription factor activity, sequence-specific DNA binding (GO:0003700);;	K16221|2.3e-30|lang:109335954|K16221 transcription factor TCP21 (protein CCA1 HIKING EXPEDITION) | (RefSeq) transcription factor TCP7-like	Circadian rhythm - plant (ko04712)	--	--	TCP family transcription factor	Transcription factor TCP14 OS=Arabidopsis thaliana OX=3702 GN=TCP14 PE=1 SV=1	K	Transcription	transcription factor TCP14 [Oryza sativa Japonica Group]	molecular function: nucleic acid binding transcription factor activity (GO:0001071);; biological process: biological regulation (GO:0065007)
Os02g0753000	Os02g0753000	2.09221	109	1.78737	91	1.79858	89	0.701551	34	0.751951	42	0.81173	43	0.000629091	-1.09315	down	[G]	Carbohydrate transport and metabolism	Molecular Function: trehalose-phosphatase activity (GO:0004805);; Biological Process: trehalose biosynthetic process (GO:0005992);;	K01087|2.8e-205|dosa:Os02t0753000-01|K01087 trehalose 6-phosphate phosphatase [EC:3.1.3.12] | (RefSeq) Os02g0753000, TREHALOSE-6-PHOSPHATE_PHOSHPHATASE_4, TPP4; Similar to Trehalose-6-phosphate phosphatase.	Starch and sucrose metabolism (ko00500)	[G]	Carbohydrate transport and metabolism	Trehalose-phosphatase	Probable trehalose-phosphate phosphatase 4 OS=Oryza sativa subsp. japonica OX=39947 GN=TPP4 PE=2 SV=1	G	Carbohydrate transport and metabolism	probable trehalose-phosphate phosphatase 4 [Oryza sativa Japonica Group]	molecular function: catalytic activity (GO:0003824);; biological process: metabolic process (GO:0008152);; biological process: cellular process (GO:0009987);; biological process: single-organism process (GO:0044699)
Os02g0756800	Os02g0756800	0.695375	31	0.503893	23	1.48092	63	1.33921	56	1.66702	79	1.95723	89	0.00619107	1.1118	up	--	--	--	K00020|3.8e-20|mtr:MTR_8g088900|K00020 3-hydroxyisobutyrate dehydrogenase [EC:1.1.1.31] | (RefSeq) 6-phosphogluconate dehydrogenase-like protein	Valine, leucine and isoleucine degradation (ko00280)	--	--	Phosphate-induced protein 1 conserved region	Protein PHOSPHATE-INDUCED 1 OS=Nicotiana tabacum OX=4097 GN=PHI-1 PE=2 SV=1	S	Function unknown	protein EXORDIUM [Oryza sativa Japonica Group]	--
Os02g0759600	Os02g0759600	1.01249	91	0.73603	65	1.3772	117	0.149323	13	0.465028	44	0.394335	36	0.00068459	-1.39296	down	--	--	--	--	--	--	--	--	--	S	Function unknown	hypothetical protein EE612_013808 [Oryza sativa]	--
Os02g0761500	Os02g0761500	2.00942	62	2.71966	82	1.53728	45	4.2916	122	3.93015	127	3.48261	108	0.000644609	1.11387	up	--	--	--	--	--	--	--	--	--	S	Function unknown	hypothetical protein EE612_013829, partial [Oryza sativa]	--
Os02g0762800	Os02g0762800	0.57932	66	0.39166	44	0.379653	41	0	0	0.14014	17	0.214818	25	0.00544021	-1.73245	down	[KL]	Transcription;; Replication, recombination and repair	Molecular Function: ATP binding (GO:0005524);;	K10875|0.0e+00|dosa:Os02t0762800-00|K10875 DNA repair and recombination protein RAD54 and RAD54-like protein [EC:3.6.4.-] | (RefSeq) Os02g0762800; Similar to ATRAD54/CHR25 (ARABIDOPSIS HOMOLOG OF RAD54); ATP binding / DNA binding / helicase.	Homologous recombination (ko03440)	[L]	Replication, recombination and repair	SNF2 family N-terminal domain	DNA repair and recombination protein RAD54 OS=Oryza sativa subsp. japonica OX=39947 GN=RAD54 PE=1 SV=1	L	Replication, recombination and repair	DNA repair and recombination protein RAD54 [Oryza sativa Japonica Group]	molecular function: binding (GO:0005488)
Os02g0770800	Os02g0770800	0.22868	26	0.268735	30	0.473057	50	0.626847	65	0.831901	98	0.27129	31	0.0227425	1.09019	up	[C]	Energy production and conversion	Biological Process: nitric oxide biosynthetic process (GO:0006809);; Molecular Function: heme binding (GO:0020037);; Molecular Function: molybdenum ion binding (GO:0030151);; Biological Process: nitrate assimilation (GO:0042128);; Molecular Function: molybdopterin cofactor binding (GO:0043546);; Molecular Function: nitrate reductase (NADPH) activity (GO:0050464);;	K10534|0.0e+00|dosa:Os02t0770800-01|K10534 nitrate reductase (NAD(P)H) [EC:1.7.1.1 1.7.1.2 1.7.1.3] | (RefSeq) Os02g0770800; Similar to Nitrate reductase [NAD(P)H] (EC 1.7.1.2).	Nitrogen metabolism (ko00910)	[C]	Energy production and conversion	Oxidoreductase molybdopterin binding domain	Nitrate reductase [NAD(P)H] OS=Hordeum vulgare OX=4513 GN=NAR-7 PE=2 SV=1	C	Energy production and conversion	nitrate reductase [NAD(P)H] [Oryza sativa Japonica Group]	biological process: metabolic process (GO:0008152);; biological process: cellular process (GO:0009987);; molecular function: binding (GO:0005488);; biological process: single-organism process (GO:0044699);; molecular function: catalytic activity (GO:0003824)
Os02g0772100	Os02g0772100	1.96773	101	2.83974	143	2.7743	135	0.98917	48	0.540511	30	0.364448	19	2.39e-05	-1.7251	down	--	--	--	--	--	--	--	--	--	T	Signal transduction mechanisms	Os02g0772100, partial [Oryza sativa Japonica Group]	--
Os02g0782800	Os02g0782800	0.648886	40	0.587944	35	0.692521	40	0.151206	9	0.412965	27	0.220883	14	0.0249847	-1.02198	down	--	--	Biological Process: G2/M transition of mitotic cell cycle (GO:0000086);; Biological Process: mitotic cell cycle (GO:0000278);; Molecular Function: protein binding (GO:0005515);; Cellular Component: cellular_component (GO:0005575);; Cellular Component: intracellular (GO:0005622);; Cellular Component: cell (GO:0005623);; Cellular Component: nucleus (GO:0005634);; Biological Process: cell cycle (GO:…	--	--	[R]	General function prediction only	Leucine Rich repeats (2 copies)	Protein TONSOKU OS=Arabidopsis thaliana OX=3702 GN=TSK PE=1 SV=2	S	Function unknown	protein TONSOKU isoform X2 [Oryza sativa Japonica Group]	biological process: cellular process (GO:0009987);; biological process: single-organism process (GO:0044699);; molecular function: binding (GO:0005488);; cellular component: cell (GO:0005623);; cellular component: cell part (GO:0044464);; cellular component: organelle (GO:0043226);; biological process: developmental process (GO:0032502);; biological process: biological regulation (GO:0065007);; c…
Os02g0810200	Os02g0810200	0.677495	75	0.650298	70	1.16352	121	0.283576	29	0.088346	11	0.213433	24	3.2e-05	-1.83381	down	--	--	Molecular Function: microtubule motor activity (GO:0003777);; Molecular Function: ATP binding (GO:0005524);; Molecular Function: microtubule binding (GO:0008017);; Cellular Component: phragmoplast (GO:0009524);; Biological Process: plus-end directed microtubule sliding (GO:0031535);;	K10398|1.4e-250|egu:105055715|K10398 kinesin family member 11 | (RefSeq) kinesin-like protein KIN-10A	--	[Z]	Cytoskeleton	Kinesin motor domain	Kinesin-like protein KIN-10A OS=Oryza sativa subsp. japonica OX=39947 GN=KIN10A PE=2 SV=1	Z	Cytoskeleton	kinesin-like protein KIN-10A [Oryza sativa Japonica Group]	molecular function: catalytic activity (GO:0003824);; molecular function: binding (GO:0005488);; cellular component: cell (GO:0005623);; cellular component: cell part (GO:0044464);; biological process: cellular process (GO:0009987);; biological process: single-organism process (GO:0044699)
Os02g0816000	Os02g0816000	0.675218	89	0.354969	46	1.03898	129	0.084321	11	0.083479	12	0.129951	18	7.93e-08	-2.49282	down	--	--	Cellular Component: integral component of membrane (GO:0016021);; Molecular Function: transferase activity, transferring glycosyl groups (GO:0016757);;	--	--	--	--	Plant phosphoribosyltransferase C-terminal	FT-interacting protein 3 OS=Arabidopsis thaliana OX=3702 GN=FTIP3 PE=1 SV=1	S	Function unknown	FT-interacting protein 1 [Oryza sativa Japonica Group]	cellular component: membrane (GO:0016020);; cellular component: membrane part (GO:0044425);; molecular function: catalytic activity (GO:0003824)
Os02g0829000	Os02g0829000	0.579991	38	0.706574	45	0.692693	43	0.113807	7	0.491713	34	0.17142	12	0.0353486	-1.07875	down	--	--	--	--	--	--	--	--	--	--	--	hypothetical protein EE612_014632 [Oryza sativa]	--
Os02g0833900	Os02g0833900	4.53696	197	2.47286	105	2.60116	107	0.881316	38	2.11941	98	0.961358	43	0.0106649	-1.0032	down	--	--	Molecular Function: peroxidase activity (GO:0004601);; Cellular Component: extracellular region (GO:0005576);; Biological Process: response to oxidative stress (GO:0006979);; Molecular Function: heme binding (GO:0020037);; Biological Process: hydrogen peroxide catabolic process (GO:0042744);; Molecular Function: metal ion binding (GO:0046872);;	K00430|9.8e-178|osa:4331271|K00430 peroxidase [EC:1.11.1.7] | (RefSeq) peroxidase 64 isoform X1	Phenylpropanoid biosynthesis (ko00940)	--	--	Peroxidase	Peroxidase 64 OS=Arabidopsis thaliana OX=3702 GN=PER64 PE=1 SV=1	G	Carbohydrate transport and metabolism	peroxidase 64 isoform X2 [Oryza sativa Japonica Group]	molecular function: catalytic activity (GO:0003824);; molecular function: antioxidant activity (GO:0016209);; biological process: metabolic process (GO:0008152);; biological process: cellular process (GO:0009987);; biological process: single-organism process (GO:0044699);; biological process: response to stimulus (GO:0050896);; biological process: detoxification (GO:0098754);; cellular component:…
Os03g0107300	Os03g0107300	1.10358	84	1.94712	145	1.5739	114	0.18229	13	0.419424	34	0.415768	33	5.87e-07	-1.94668	down	[P]	Inorganic ion transport and metabolism	Cellular Component: integral component of membrane (GO:0016021);; Biological Process: transmembrane transport (GO:0055085);;	--	--	[P]	Inorganic ion transport and metabolism	Citrate transporter	Silicon efflux transporter LSI2 OS=Oryza sativa subsp. japonica OX=39947 GN=LSI2 PE=1 SV=1	P	Inorganic ion transport and metabolism	silicon efflux transporter LSI2 [Oryza sativa Japonica Group]	cellular component: membrane (GO:0016020);; cellular component: membrane part (GO:0044425);; biological process: localization (GO:0051179)
Os03g0119300	Os03g0119300	3.3869	322	2.45033	229	3.45439	311	0.93004	83	0.907577	91	1.83696	177	1.63e-05	-1.13447	down	[O]	Posttranslational modification, protein turnover, chaperones	Molecular Function: serine-type endopeptidase activity (GO:0004252);;	K15333|1.7e-87|nsy:104224633|K15333 tRNA guanosine-2'-O-methyltransferase [EC:2.1.1.34] | (RefSeq) uncharacterized protein LOC104224633	--	--	--	Subtilase family	Subtilisin-like protease 4 OS=Lotus japonicus OX=34305 GN=SBTM4 PE=2 SV=1	O	Posttranslational modification, protein turnover, chaperones	subtilisin-like protease SBT1.2 [Oryza sativa Japonica Group]	molecular function: catalytic activity (GO:0003824);; biological process: metabolic process (GO:0008152)
Os03g0119700	Os03g0119700	1.14871	114	1.45323	162	0.457672	33	0.241546	17	0.233714	19	0.367632	28	6.11e-05	-2.10649	down	--	--	Cellular Component: 1,3-beta-D-glucan synthase complex (GO:0000148);; Molecular Function: 1,3-beta-D-glucan synthase activity (GO:0003843);; Biological Process: (1->3)-beta-D-glucan biosynthetic process (GO:0006075);; Cellular Component: integral component of membrane (GO:0016021);;	--	--	--	--	PPR repeat family	--	S	Function unknown	Os03g0119700, partial [Oryza sativa Japonica Group]	cellular component: cell (GO:0005623);; cellular component: membrane (GO:0016020);; cellular component: macromolecular complex (GO:0032991);; cellular component: membrane part (GO:0044425);; cellular component: cell part (GO:0044464);; molecular function: catalytic activity (GO:0003824);; biological process: metabolic process (GO:0008152);; biological process: cellular process (GO:0009987);; biol…
Os03g0132900	Os03g0132900	1.22738	49	1.19102	47	1.35992	51	0.394248	15	0.294484	13	0.438605	18	0.000397323	-1.4821	down	[G]	Carbohydrate transport and metabolism	Molecular Function: chitinase activity (GO:0004568);; Biological Process: carbohydrate metabolic process (GO:0005975);; Biological Process: chitin catabolic process (GO:0006032);; Biological Process: cell wall macromolecule catabolic process (GO:0016998);;	K20547|1.9e-152|dosa:Os03t0132900-01|K20547 basic endochitinase B [EC:3.2.1.14] | (RefSeq) Os03g0132900; Similar to Chitinase 11.	Amino sugar and nucleotide sugar metabolism (ko00520);; MAPK signaling pathway - plant (ko04016)	[R]	General function prediction only	Chitinase class I	Chitinase 11 OS=Oryza sativa subsp. japonica OX=39947 GN=Cht11 PE=2 SV=1	G	Carbohydrate transport and metabolism	chitinase 11 [Oryza sativa Japonica Group]	molecular function: catalytic activity (GO:0003824);; biological process: metabolic process (GO:0008152);; biological process: cellular process (GO:0009987)
Os03g0146800	Os03g0146800	0.778384	17	1.62194	33	2.26917	45	3.03412	59	3.21784	70	4.86095	102	0.000388317	1.44237	up	--	--	--	--	--	--	--	--	--	--	--	--	--
Os03g0161200	Os03g0161200	2.75513	234	2.39052	199	3.92659	315	1.42686	113	1.11595	100	0.945702	82	5.94e-05	-1.12353	down	[P]	Inorganic ion transport and metabolism	Cellular Component: integral component of plasma membrane (GO:0005887);; Molecular Function: secondary active sulfate transmembrane transporter activity (GO:0008271);; Cellular Component: chloroplast (GO:0009507);; Molecular Function: anion:anion antiporter activity (GO:0015301);;	K17471|0.0e+00|dosa:Os03t0161200-01|K17471 sulfate transporter 3 | (RefSeq) Os03g0161200; Similar to Sulphate transporter.	--	[P]	Inorganic ion transport and metabolism	Sulfate permease family	Sulfate transporter 3.1 OS=Arabidopsis thaliana OX=3702 GN=SULTR3;1 PE=2 SV=1	P	Inorganic ion transport and metabolism	hypothetical protein EE612_015453, partial [Oryza sativa]	cellular component: cell (GO:0005623);; cellular component: membrane (GO:0016020);; cellular component: membrane part (GO:0044425);; cellular component: cell part (GO:0044464);; molecular function: transporter activity (GO:0005215);; biological process: single-organism process (GO:0044699);; biological process: localization (GO:0051179);; cellular component: organelle (GO:0043226)
Os03g0177966	Os03g0177966	1.43841	149	1.52363	155	13.9587	1362	1.25097	121	1.45656	159	1.74881	183	0.00679276	-1.66092	down	--	--	--	--	--	--	--	--	--	J	Translation, ribosomal structure and biogenesis	Os03g0177966 [Oryza sativa Japonica Group]	--
Os03g0182000	Os03g0182000	1.91489	117	1.01008	61	0.96657	56	0.196383	12	0.891178	57	0.252286	16	0.0163559	-1.27978	down	[P]	Inorganic ion transport and metabolism	Molecular Function: N,N-dimethylaniline monooxygenase activity (GO:0004499);; Molecular Function: flavin adenine dinucleotide binding (GO:0050660);; Molecular Function: NADP binding (GO:0050661);;	K22324|2.2e-12|bna:106382400|K22324 aliphatic glucosinolate S-oxygenase [EC:1.14.13.237] | (RefSeq) flavin-containing monooxygenase FMO GS-OX5	--	[Q]	Secondary metabolites biosynthesis, transport and catabolism	Flavin-binding monooxygenase-like	Probable flavin-containing monooxygenase 1 OS=Arabidopsis thaliana OX=3702 GN=FMO1 PE=2 SV=1	P	Inorganic ion transport and metabolism	Os03g0182000 [Oryza sativa Japonica Group]	molecular function: catalytic activity (GO:0003824);; biological process: metabolic process (GO:0008152);; biological process: single-organism process (GO:0044699);; molecular function: binding (GO:0005488)
Os03g0182900	Os03g0182900	7.58209	249	5.47653	177	6.25038	194	14.3834	441	17.2533	597	15.2136	506	1.05e-14	1.50701	up	--	--	--	--	--	--	--	--	--	--	--	--	--
Os03g0195475	Os03g0195475	0.398739	34	0.452849	38	0.71462	57	0.196062	16	0.247453	22	0.188031	16	0.0146095	-1.05987	down	--	--	--	--	--	--	--	--	--	P	Inorganic ion transport and metabolism	hypothetical protein EE612_015866 [Oryza sativa]	--
Os03g0206100	Os03g0206100	8.43706	121	4.89503	69	5.97868	81	15.0866	201	9.92252	149	7.86242	114	0.00280601	1.01473	up	--	--	--	--	--	--	--	--	--	S	Function unknown	hypothetical protein EE612_015999, partial [Oryza sativa]	--
Os03g0231600	Os03g0231600	1.90651	121	1.75065	109	2.53517	152	0.637105	38	0.415575	28	1.26755	82	0.000859128	-1.20708	down	[EH]	Amino acid transport and metabolism;; Coenzyme transport and metabolism	Biological Process: branched-chain amino acid biosynthetic process (GO:0009082);; Molecular Function: L-leucine transaminase activity (GO:0052654);; Molecular Function: L-valine transaminase activity (GO:0052655);; Molecular Function: L-isoleucine transaminase activity (GO:0052656);;	K00826|6.3e-238|dosa:Os03t0231600-01|K00826 branched-chain amino acid aminotransferase [EC:2.6.1.42] | (RefSeq) Os03g0231600; Similar to Branched-chain-amino-acid aminotransferase 3, chloroplast precursor (EC 2.6.1.42) (Atbcat-3).	Cysteine and methionine metabolism (ko00270);; Valine, leucine and isoleucine degradation (ko00280);; Valine, leucine and isoleucine biosynthesis (ko00290);; Pantothenate and CoA biosynthesis (ko00770);; Glucosinolate biosynthesis (ko00966);; 2-Oxocarboxylic acid metabolism (ko01210);; Biosynthesis of amino acids (ko01230)	[E]	Amino acid transport and metabolism	Amino-transferase class IV	Branched-chain-amino-acid aminotransferase 5, chloroplastic OS=Arabidopsis thaliana OX=3702 GN=BCAT5 PE=1 SV=1	E	Amino acid transport and metabolism	branched-chain-amino-acid aminotransferase 2, chloroplastic [Oryza sativa Japonica Group]	biological process: metabolic process (GO:0008152);; biological process: cellular process (GO:0009987);; biological process: single-organism process (GO:0044699);; molecular function: catalytic activity (GO:0003824)
Os03g0244600	Os03g0244600	1.92327	137	1.71935	119	0.978434	59	0.917239	52	0.692134	45	0.639518	38	0.00947101	-1.00889	down	--	--	Biological Process: amino acid transmembrane transport (GO:0003333);; Cellular Component: plasma membrane (GO:0005886);; Molecular Function: amino acid transmembrane transporter activity (GO:0015171);; Cellular Component: integral component of membrane (GO:0016021);;	K13946|3.6e-312|dosa:Os03t0244600-01|K13946 auxin influx carrier (AUX1 LAX family) | (RefSeq) Os03g0244600; Similar to AUX1-like protein.	Plant hormone signal transduction (ko04075)	[E]	Amino acid transport and metabolism	Transmembrane amino acid transporter protein	Auxin transporter-like protein 5 OS=Medicago truncatula OX=3880 GN=LAX5 PE=2 SV=1	E	Amino acid transport and metabolism	auxin transporter-like protein 3 [Oryza sativa Japonica Group]	biological process: single-organism process (GO:0044699);; biological process: localization (GO:0051179);; cellular component: cell (GO:0005623);; cellular component: membrane (GO:0016020);; cellular component: cell part (GO:0044464);; molecular function: transporter activity (GO:0005215);; cellular component: membrane part (GO:0044425)
Os03g0267500	Os03g0267500	1.37986	86	1.62334	98	2.38371	139	0.905728	53	0.637219	42	0.627091	40	0.00277223	-1.04446	down	--	--	--	--	--	--	--	Protein of unknown function (DUF620)	--	S	Function unknown	uncharacterized protein LOC4332365 [Oryza sativa Japonica Group]	--
Os03g0269300	Os03g0269300	0.222543	16	0.359342	28	0.575143	38	1.01533	70	1.4866	110	1.3348	94	8.62e-07	1.91196	up	--	--	Molecular Function: protein kinase activity (GO:0004672);; Molecular Function: ATP binding (GO:0005524);; Cellular Component: integral component of membrane (GO:0016021);;	K01180|5.6e-35|cmax:111487562|K01180 endo-1,3(4)-beta-glucanase [EC:3.2.1.6] | (RefSeq) uncharacterized protein LOC111487562	--	[T]	Signal transduction mechanisms	Protein tyrosine and serine/threonine kinase	Proline-rich receptor-like protein kinase PERK12 OS=Arabidopsis thaliana OX=3702 GN=PERK12 PE=2 SV=2	T	Signal transduction mechanisms	hypothetical protein EE612_016711 [Oryza sativa]	molecular function: catalytic activity (GO:0003824);; biological process: metabolic process (GO:0008152);; biological process: cellular process (GO:0009987);; molecular function: binding (GO:0005488);; cellular component: membrane (GO:0016020);; cellular component: membrane part (GO:0044425)
Os03g0269700	Os03g0269700	0.277734	11	0.114486	5	0.611055	22	0.88152	31	1.01854	40	1.75455	66	7.42e-05	2.00296	up	--	--	--	K14780|1.7e-20|dcr:108220614|K14780 ATP-dependent RNA helicase DHX37/DHR1 [EC:3.6.4.13] | (RefSeq) ATP-dependent RNA helicase DEAH13-like isoform X1	--	[G]	Carbohydrate transport and metabolism	Protein of unknown function, DUF604	--	S	Function unknown	hypothetical protein EE612_016714, partial [Oryza sativa]	--
Os03g0295600	Os03g0295600	2.67688	233	1.5544	141	1.7413	153	0.660395	54	0.72633	74	0.683208	69	2.18e-05	-1.23052	down	--		Molecular Function: protein kinase activity (GO:0004672);; Molecular Function: ATP binding (GO:0005524);;	K01968|3.4e-27|psom:113350054|K01968 3-methylcrotonyl-CoA carboxylase alpha subunit [EC:6.4.1.4] | (RefSeq) LOW QUALITY PROTEIN: methylcrotonoyl-CoA carboxylase subunit alpha, mitochondrial-like	Valine, leucine and isoleucine degradation (ko00280)	[T]	Signal transduction mechanisms	Protein tyrosine and serine/threonine kinase	Serine/threonine-protein kinase STY46 OS=Arabidopsis thaliana OX=3702 GN=STY46 PE=1 SV=1	T	Signal transduction mechanisms	RAF proto-oncogene serine/threonine-protein kinase [Oryza sativa Japonica Group]	molecular function: catalytic activity (GO:0003824);; biological process: metabolic process (GO:0008152);; biological process: cellular process (GO:0009987);; molecular function: binding (GO:0005488)
Os03g0296200	Os03g0296200	2.12067	70	1.04794	34	1.64301	51	2.1673	66	3.40103	117	2.99447	100	0.00267073	1.04641	up	--	--	--	--	--	--	--	--	--	S	Function unknown	Os03g0296200, partial [Oryza sativa Japonica Group]	--
Os03g0301400	Os03g0301400	19.5749	1198	16.9307	1016	20.3808	1179	32.9155	1878	35.9384	2316	34.7231	2153	3.41e-15	1.09492	up	[L]	Replication, recombination and repair	Biological Process: DNA catabolic process, exonucleolytic (GO:0000738);; Molecular Function: nucleic acid binding (GO:0003676);; Molecular Function: exonuclease activity (GO:0004527);;	--	--	[L]	Replication, recombination and repair	Exonuclease	Exonuclease DPD1, chloroplastic/mitochondrial OS=Arabidopsis thaliana OX=3702 GN=DPD1 PE=1 SV=1	L	Replication, recombination and repair	exonuclease DPD1, chloroplastic/mitochondrial isoform X3 [Oryza sativa Japonica Group]	biological process: metabolic process (GO:0008152);; biological process: cellular process (GO:0009987);; molecular function: binding (GO:0005488);; molecular function: catalytic activity (GO:0003824)
Os03g0305400	Os03g0305400	71.6722	2613	64.8935	2320	59.5091	2052	91.1765	3100	157.131	6034	126.999	4693	9.77e-11	1.15541	up	[T]	Signal transduction mechanisms	--	--	--	--	--	Universal stress protein family	Universal stress protein A-like protein OS=Arabidopsis thaliana OX=3702 GN=At3g01520 PE=1 SV=2	T	Signal transduction mechanisms	universal stress protein PHOS34 isoform X4 [Oryza sativa Japonica Group]	--
Os03g0313100	Os03g0313100	0.799836	49	0.779216	47	1.18052	68	0.205796	12	0.292359	19	0.621408	39	0.0117236	-1.07924	down	--	--	Molecular Function: DNA binding (GO:0003677);; Molecular Function: transcription factor activity, sequence-specific DNA binding (GO:0003700);; Cellular Component: nucleus (GO:0005634);;	K09285|4.8e-217|dosa:Os03t0313100-01|K09285 AP2-like factor, ANT lineage | (RefSeq) Os03g0313100, AP2/EREBP86, APETALA2/ETHYLENE-RESPONSIVE_ELEMENT_BINDING_PROTEIN_86; Similar to ANT-like protein.	--	--	--	AP2 domain	AP2-like ethylene-responsive transcription factor AIL7 OS=Arabidopsis thaliana OX=3702 GN=AIL7 PE=2 SV=2	S	Function unknown	AP2-like ethylene-responsive transcription factor AIL7 [Oryza sativa Japonica Group]	molecular function: binding (GO:0005488);; molecular function: nucleic acid binding transcription factor activity (GO:0001071);; biological process: biological regulation (GO:0065007);; cellular component: cell (GO:0005623);; cellular component: organelle (GO:0043226);; cellular component: cell part (GO:0044464)
Os03g0329200	Os03g0329200	2.94106	174	1.68742	121	1.22937	78	1.32664	66	0.736105	54	0.362351	26	0.00981205	-1.10779	down	--	--	Molecular Function: RNA binding (GO:0003723);; Molecular Function: metal ion binding (GO:0046872);;	--	--	--	--	Zinc finger C-x8-C-x5-C-x3-H type (and similar)	Zinc finger CCCH domain-containing protein 23 OS=Oryza sativa subsp. japonica OX=39947 GN=Os03g0329200 PE=2 SV=1	S	Function unknown	zinc finger CCCH domain-containing protein 23 [Oryza sativa Japonica Group]	molecular function: binding (GO:0005488)
Os03g0375300	Os03g0375300	0.67457	37	1.34618	73	1.16835	60	0.568247	23	0.300308	21	0.338321	21	0.00512037	-1.1913	down	[E]	Amino acid transport and metabolism	Cellular Component: integral component of membrane (GO:0016021);; Molecular Function: transmembrane transporter activity (GO:0022857);;	--	--	[E]	Amino acid transport and metabolism	Amino acid permease	Probable polyamine transporter At3g13620 OS=Arabidopsis thaliana OX=3702 GN=At3g13620 PE=2 SV=1	E	Amino acid transport and metabolism	uncharacterized protein LOC9270360 isoform X2 [Oryza sativa Japonica Group]	cellular component: membrane (GO:0016020);; cellular component: membrane part (GO:0044425);; molecular function: transporter activity (GO:0005215);; biological process: localization (GO:0051179)
Os03g0412800	Os03g0412800	2.2468	154	2.72396	183	5.10969	330	0.975628	63	1.02041	74	1.5592	108	5.06e-05	-1.27344	down	[G]	Carbohydrate transport and metabolism	Molecular Function: glucose-6-phosphate dehydrogenase activity (GO:0004345);; Biological Process: glucose metabolic process (GO:0006006);; Biological Process: pentose-phosphate shunt, oxidative branch (GO:0009051);; Cellular Component: chloroplast stroma (GO:0009570);; Molecular Function: NADP binding (GO:0050661);;	K00036|0.0e+00|dosa:Os03t0412800-01|K00036 glucose-6-phosphate 1-dehydrogenase [EC:1.1.1.49 1.1.1.363] | (RefSeq) Os03g0412800; Similar to Glucose-6-phosphate dehydrogenase precursor.	Pentose phosphate pathway (ko00030);; Glutathione metabolism (ko00480);; Carbon metabolism (ko01200)	[G]	Carbohydrate transport and metabolism	Glucose-6-phosphate dehydrogenase, C-terminal domain	Glucose-6-phosphate 1-dehydrogenase, chloroplastic OS=Solanum tuberosum OX=4113 PE=1 SV=1	G	Carbohydrate transport and metabolism	glucose-6-phosphate 1-dehydrogenase, chloroplastic isoform X1 [Oryza sativa Japonica Group]	molecular function: catalytic activity (GO:0003824);; biological process: metabolic process (GO:0008152);; biological process: single-organism process (GO:0044699);; biological process: cellular process (GO:0009987);; cellular component: cell (GO:0005623);; cellular component: organelle (GO:0043226);; cellular component: organelle part (GO:0044422);; cellular component: cell part (GO:0044464);; m…
Os03g0413000	Os03g0413000	0.886605	35	0.879786	34	1.19117	44	0.498338	19	0.331918	14	0.264117	11	0.0136502	-1.13897	down	--	--	Cellular Component: nucleus (GO:0005634);; Cellular Component: cytoplasm (GO:0005737);; Biological Process: regulation of transcription, DNA-templated (GO:0006355);; Molecular Function: sequence-specific DNA binding (GO:0043565);; Molecular Function: protein heterodimerization activity (GO:0046982);;	K08065|2.4e-63|dosa:Os03t0413000-01|K08065 nuclear transcription Y subunit beta | (RefSeq) Os03g0413000, HAP3I, HAP3_SUBUNIT_OF_CCAAT-BOX_BINDING_COMPLEX; Similar to Potential histone-like transcription factor.	--	[K]	Transcription	Histone-like transcription factor (CBF/NF-Y) and archaeal histone	Nuclear transcription factor Y subunit B-8 OS=Oryza sativa subsp. japonica OX=39947 GN=NFYB8 PE=1 SV=1	B	Chromatin structure and dynamics	HAP3-like transcriptional-activator [Oryza sativa Indica Group]	cellular component: cell (GO:0005623);; cellular component: organelle (GO:0043226);; cellular component: cell part (GO:0044464);; biological process: biological regulation (GO:0065007);; molecular function: binding (GO:0005488)
Os03g0439000	Os03g0439000	0.708078	26	0.985334	35	0.912895	32	1.8844	64	1.6312	63	1.1182	41	0.0084792	1.06478	up	--	--	--	--	--	--	--	--	--	S	Function unknown	uncharacterized protein LOC4333206 [Oryza sativa Japonica Group]	--
Os03g0559900	Os03g0559900	1.18102	94	0.466395	35	0.779615	52	2.66509	192	2.32751	189	2.72369	217	3.19e-09	1.9241	up	--	--	--	--	--	--	--	--	--	--	--	Os03g0559900, partial [Oryza sativa Japonica Group]	--
Os03g0567100	Os03g0567100	2.09339	46	2.45818	53	3.02721	63	0.601773	13	0.440264	11	0.417292	10	3.73e-06	-2.04179	down	--	--	--	--	--	--	--	--	--	S	Function unknown	uncharacterized protein LOC4333274 [Oryza sativa Japonica Group]	--
Os03g0594900	Os03g0594900	0.677594	44	0.622283	40	0.75234	46	0.225295	14	0	0	0.349896	23	0.00904711	-1.62703	down	[QV]	Secondary metabolites biosynthesis, transport and catabolism;; Defense mechanisms	Molecular Function: monooxygenase activity (GO:0004497);; Molecular Function: iron ion binding (GO:0005506);; Molecular Function: oxidoreductase activity, acting on paired donors, with incorporation or reduction of molecular oxygen (GO:0016705);; Molecular Function: heme binding (GO:0020037);;	K23134|1.2e-137|zma:103628119|K23134 dolabradiene monooxygenase / zealexin A1 synthase [EC:1.14.14.159 1.14.14.160] | (RefSeq) ent-isokaurene C2-hydroxylase	--	[Q]	Secondary metabolites biosynthesis, transport and catabolism	Cytochrome P450	Dolabradiene monooxygenase OS=Zea mays OX=4577 GN=CYP71Z16 PE=1 SV=1	Q	Secondary metabolites biosynthesis, transport and catabolism	hypothetical protein DAI22_03g246400 [Oryza sativa Japonica Group]	molecular function: catalytic activity (GO:0003824);; biological process: metabolic process (GO:0008152);; biological process: single-organism process (GO:0044699);; molecular function: binding (GO:0005488)
Os03g0655100	Os03g0655100	28.0199	960	41.8666	1407	38.8329	1259	43.7468	1398	83.8884	3028	72.8709	2531	2.4e-07	1.09531	up	--	--	Molecular Function: oxidoreductase activity, acting on single donors with incorporation of molecular oxygen, incorporation of two atoms of oxygen (GO:0016702);;	K23953|2.9e-152|dosa:Os03t0655100-00|K23953 plant cysteine oxidase [EC:1.13.11.-] | (RefSeq) Os03g0655100; Similar to Cupin, RmlC-type.	--	[S]	Function unknown	PCO_ADO	Plant cysteine oxidase 2 OS=Arabidopsis thaliana OX=3702 GN=PCO2 PE=1 SV=1	S	Function unknown	hypothetical protein EE612_019359 [Oryza sativa]	molecular function: catalytic activity (GO:0003824);; biological process: metabolic process (GO:0008152);; biological process: single-organism process (GO:0044699)
Os03g0665200	Os03g0665200	1.3409	64	1.57364	74	1.67351	76	0.379057	17	0.75652	38	0.654752	32	0.00242932	-1.13044	down	--	--	Biological Process: reproduction (GO:0000003);; Cellular Component: P-body (GO:0000932);; Biological Process: response to acid chemical (GO:0001101);; Biological Process: developmental process involved in reproduction (GO:0003006);; Cellular Component: cellular_component (GO:0005575);; Cellular Component: intracellular (GO:0005622);; Cellular Component: cell (GO:0005623);; Cellular Component: cyt…	--	--	--	--	zinc-finger of the FCS-type, C2-C2	FCS-Like Zinc finger 8 OS=Arabidopsis thaliana OX=3702 GN=FLZ8 PE=1 SV=1	S	Function unknown	putative senescence-associated protein [Oryza sativa Japonica Group]	biological process: reproduction (GO:0000003);; cellular component: cell (GO:0005623);; cellular component: macromolecular complex (GO:0032991);; cellular component: organelle (GO:0043226);; cellular component: cell part (GO:0044464);; biological process: response to stimulus (GO:0050896);; biological process: reproductive process (GO:0022414);; biological process: developmental process (GO:00325…
Os03g0672400	Os03g0672400	1.06333	109	0.6004	61	0.757943	74	0.37141	36	0.269511	30	0.37997	40	0.00679894	-1.00199	down	--	--	Cellular Component: integral component of membrane (GO:0016021);;	--	--	--	--	--	--	S	Function unknown	uncharacterized protein LOC4333695 [Oryza sativa Japonica Group]	cellular component: membrane (GO:0016020);; cellular component: membrane part (GO:0044425)
Os03g0680100	Os03g0680100	3.884	164	3.11943	129	3.86399	154	6.60015	259	6.25362	277	6.47469	276	9.62e-07	1.05738	up	[T]	Signal transduction mechanisms	Cellular Component: nucleus (GO:0005634);; Cellular Component: cytoplasm (GO:0005737);;	K21867|1.6e-08|qsu:112004325|K21867 potassium channel | (RefSeq) potassium channel SKOR-like isoform X1	--	--	--	Ankyrin repeats (3 copies)	--	S	Function unknown	Os03g0680100, partial [Oryza sativa Japonica Group]	cellular component: cell (GO:0005623);; cellular component: organelle (GO:0043226);; cellular component: cell part (GO:0044464)
Os03g0683800	Os03g0683800	2.60674	141	1.16387	62	4.76395	244	1.35862	69	0.630636	36	0.42489	24	0.00294586	-1.51653	down	[IR]	Lipid transport and metabolism;; General function prediction only	Biological Process: lipid metabolic process (GO:0006629);; Molecular Function: lipase activity (GO:0016298);;	K00679|1.3e-114|cic:CICLE_v10027727mg|K00679 phospholipid:diacylglycerol acyltransferase [EC:2.3.1.158] | (RefSeq) hypothetical protein	Glycerolipid metabolism (ko00561)	--	--	GDSL-like Lipase/Acylhydrolase	GDSL esterase/lipase At5g03820 OS=Arabidopsis thaliana OX=3702 GN=At5g03820 PE=3 SV=1	S	Function unknown	GDSL esterase/lipase At5g03820 [Oryza sativa Japonica Group]	biological process: metabolic process (GO:0008152);; biological process: single-organism process (GO:0044699);; molecular function: catalytic activity (GO:0003824)
Os03g0685100	Os03g0685100	1.71975	69	1.74326	69	1.49582	57	4.37579	164	3.15965	134	3.82058	156	8.2e-07	1.41989	up	[J]	Translation, ribosomal structure and biogenesis	Molecular Function: RNA binding (GO:0003723);; Biological Process: RNA processing (GO:0006396);; Molecular Function: RNA methyltransferase activity (GO:0008173);;	K03437|3.4e-189|dosa:Os03t0685100-01|K03437 RNA methyltransferase, TrmH family | (RefSeq) Os03g0685100; tRNA/rRNA methyltransferase, SpoU domain containing protein.	--	[J]	Translation, ribosomal structure and biogenesis	SpoU rRNA Methylase family	--	J	Translation, ribosomal structure and biogenesis	uncharacterized protein LOC4333747 [Oryza sativa Japonica Group]	molecular function: binding (GO:0005488);; biological process: metabolic process (GO:0008152);; biological process: cellular process (GO:0009987);; molecular function: catalytic activity (GO:0003824)
Os03g0705800	Os03g0705800	2.29713	132	1.42551	81	1.54535	84	0.706943	38	1.06465	65	0.360852	21	0.0143194	-1.04372	down	--	--	--	--	--	--	--	Fantastic Four meristem regulator	Protein FAF-like, chloroplastic OS=Arabidopsis thaliana OX=3702 GN=At5g22090 PE=2 SV=1	S	Function unknown	protein FAF-like, chloroplastic [Oryza sativa Japonica Group]	--
Os03g0736500	Os03g0736500	1.4807	68	0.980627	44	1.66124	72	0.153912	7	0.557261	27	0.68446	32	0.00288076	-1.33129	down	--	--	Molecular Function: SNARE binding (GO:0000149);; Molecular Function: SNAP receptor activity (GO:0005484);; Cellular Component: plasma membrane (GO:0005886);; Biological Process: intracellular protein transport (GO:0006886);; Biological Process: exocytosis (GO:0006887);; Biological Process: vesicle fusion (GO:0006906);; Cellular Component: cell plate (GO:0009504);; Cellular Component: plasmodesma …	K08486|1.4e-162|dosa:Os03t0736500-01|K08486 syntaxin 1B/2/3 | (RefSeq) Os03g0736500; Syntaxin-related protein KNOLLE (Syntaxin 111) (AtSYP111).	SNARE interactions in vesicular transport (ko04130)	[U]	Intracellular trafficking, secretion, and vesicular transport	Syntaxin	Syntaxin-related protein KNOLLE OS=Arabidopsis thaliana OX=3702 GN=KN PE=1 SV=1	U	Intracellular trafficking, secretion, and vesicular transport	syntaxin-related protein KNOLLE [Oryza sativa Japonica Group]	molecular function: binding (GO:0005488);; cellular component: cell (GO:0005623);; cellular component: membrane (GO:0016020);; cellular component: cell part (GO:0044464);; biological process: localization (GO:0051179);; biological process: cellular process (GO:0009987);; biological process: single-organism process (GO:0044699);; biological process: cellular component organization or biogenesis (G…
Os03g0738600	Os03g0738600	3.56516	381	1.62268	170	1.95339	198	1.3441	134	0.567546	64	0.976779	106	0.00292375	-1.06834	down	--	--	Cellular Component: cytoplasm (GO:0005737);; Biological Process: response to wounding (GO:0009611);; Molecular Function: linoleate 13S-lipoxygenase activity (GO:0016165);; Biological Process: oxylipin biosynthetic process (GO:0031408);; Molecular Function: metal ion binding (GO:0046872);; Biological Process: response to other organism (GO:0051707);;	K15718|0.0e+00|dosa:Os03t0738600-01|K15718 linoleate 9S-lipoxygenase [EC:1.13.11.58] | (RefSeq) Os03g0738600, LIPOXYGENASE_L2, LOX-L2; Similar to Lipoxygenase L-2 (EC 1.13.11.12).	Linoleic acid metabolism (ko00591)	--	--	Lipoxygenase	Linoleate 9S-lipoxygenase 2 OS=Oryza sativa subsp. japonica OX=39947 GN=LOX1.1 PE=2 SV=2	S	Function unknown	linoleate 9S-lipoxygenase 2 [Oryza sativa Japonica Group]	cellular component: cell (GO:0005623);; cellular component: cell part (GO:0044464);; biological process: response to stimulus (GO:0050896);; molecular function: catalytic activity (GO:0003824);; biological process: metabolic process (GO:0008152);; biological process: single-organism process (GO:0044699);; biological process: cellular process (GO:0009987);; molecular function: binding (GO:0005488)…
Os03g0757500	Os03g0757500	0.714781	44	0.98574	60	1.32633	77	0.493474	29	0.351733	23	0.317979	20	0.00796806	-1.11515	down	[G]	Carbohydrate transport and metabolism	Molecular Function: UDP-glycosyltransferase activity (GO:0008194);; Cellular Component: intracellular membrane-bounded organelle (GO:0043231);;	K23452|1.2e-59|brp:103829332|K23452 UDP-glucosyltransferase 85A [EC:2.4.1.-] | (RefSeq) UDP-glycosyltransferase 85A1 isoform X1	Zeatin biosynthesis (ko00908)	[GC]	Carbohydrate transport and metabolism;; Energy production and conversion	UDP-glucoronosyl and UDP-glucosyl transferase	UDP-glycosyltransferase 83A1 OS=Arabidopsis thaliana OX=3702 GN=UGT83A1 PE=2 SV=1	S	Function unknown	UDP-glycosyltransferase 83A1 [Oryza sativa Japonica Group]	molecular function: catalytic activity (GO:0003824);; cellular component: cell (GO:0005623);; cellular component: organelle (GO:0043226);; cellular component: cell part (GO:0044464)
Os03g0760000	Os03g0760000	1.95427	116	2.10239	122	2.47114	138	0.92614	51	0.824257	52	0.828355	50	0.00020893	-1.09988	down	--	--	Molecular Function: iron ion binding (GO:0005506);; Cellular Component: integral component of membrane (GO:0016021);; Molecular Function: oxidoreductase activity, acting on paired donors, with incorporation or reduction of molecular oxygen (GO:0016705);; Molecular Function: heme binding (GO:0020037);;	K13260|8.8e-52|qsu:112017252|K13260 isoflavone/4'-methoxyisoflavone 2'-hydroxylase [EC:1.14.14.90 1.14.14.89] | (RefSeq) cytochrome P450 81E8-like	Isoflavonoid biosynthesis (ko00943)	[Q]	Secondary metabolites biosynthesis, transport and catabolism	Cytochrome P450	Isoflavone 2'-hydroxylase OS=Glycyrrhiza echinata OX=46348 GN=CYP81E1 PE=1 SV=2	Q	Secondary metabolites biosynthesis, transport and catabolism	Cytochrome P450 81E1, putative, expressed [Oryza sativa Japonica Group]	molecular function: binding (GO:0005488);; cellular component: membrane (GO:0016020);; cellular component: membrane part (GO:0044425);; molecular function: catalytic activity (GO:0003824);; biological process: metabolic process (GO:0008152);; biological process: single-organism process (GO:0044699)
Os03g0760700	Os03g0760700	12.9145	651	9.11311	451	10.7576	513	18.6724	878	22.3086	1185	20.9045	1069	2.83e-12	1.1444	up	[E]	Amino acid transport and metabolism	Molecular Function: aspartate-semialdehyde dehydrogenase activity (GO:0004073);; Biological Process: methionine biosynthetic process (GO:0009086);; Biological Process: threonine biosynthetic process (GO:0009088);; Biological Process: lysine biosynthetic process via diaminopimelate (GO:0009089);; Biological Process: isoleucine biosynthetic process (GO:0009097);; Molecular Function: protein dimeriz…	K00133|2.0e-206|dosa:Os03t0760700-01|K00133 aspartate-semialdehyde dehydrogenase [EC:1.2.1.11] | (RefSeq) Os03g0760700; Similar to Aspartate-semialdehyde dehydrogenase (EC 1.2.1.11) (Fragment).	Glycine, serine and threonine metabolism (ko00260);; Monobactam biosynthesis (ko00261);; Cysteine and methionine metabolism (ko00270);; Lysine biosynthesis (ko00300);; 2-Oxocarboxylic acid metabolism (ko01210);; Biosynthesis of amino acids (ko01230)	[E]	Amino acid transport and metabolism	Semialdehyde dehydrogenase, dimerisation domain	--	E	Amino acid transport and metabolism	uncharacterized protein LOC4334188 [Oryza sativa Japonica Group]	molecular function: catalytic activity (GO:0003824);; biological process: metabolic process (GO:0008152);; biological process: single-organism process (GO:0044699);; biological process: cellular process (GO:0009987);; molecular function: binding (GO:0005488)
Os03g0788700	Os03g0788700	4.20621	279	1.93103	126	1.97048	124	4.45432	276	6.80923	476	6.90348	464	1.66e-06	1.37447	up	--	--	--	--	--	[MW]	Cell wall/membrane/envelope biogenesis;; Extracellular structures	Fasciclin domain	Fasciclin-like arabinogalactan protein 17 OS=Arabidopsis thaliana OX=3702 GN=FLA17 PE=2 SV=1	M	Cell wall/membrane/envelope biogenesis	fasciclin-like arabinogalactan protein 16 [Oryza sativa Japonica Group]	--
Os03g0823800	Os03g0823800	7.67424	546	3.83405	272	4.4972	307	1.62108	111	1.93865	149	2.94792	218	9.14e-05	-1.06674	down	[F]	Nucleotide transport and metabolism	Cellular Component: integral component of membrane (GO:0016021);; Molecular Function: transmembrane transporter activity (GO:0022857);;	K14611|2.0e-241|nau:109231653|K14611 solute carrier family 23 (nucleobase transporter), member 1 | (RefSeq) nucleobase-ascorbate transporter 6	--	[F]	Nucleotide transport and metabolism	Permease family	Nucleobase-ascorbate transporter 6 OS=Arabidopsis thaliana OX=3702 GN=NAT6 PE=2 SV=2	F	Nucleotide transport and metabolism	nucleobase-ascorbate transporter 6 [Oryza sativa Japonica Group]	cellular component: membrane (GO:0016020);; cellular component: membrane part (GO:0044425);; molecular function: transporter activity (GO:0005215);; biological process: localization (GO:0051179)
Os03g0824350	Os03g0824350	0.400802	42	0.47829	49	0.544261	53	0.08345	8	0.03783	5	0	0	3.1e-08	-3.20729	down	--	--	Cellular Component: integral component of membrane (GO:0016021);;	--	--	--	--	--	--	K	Transcription	hypothetical protein EE612_021387 [Oryza sativa]	cellular component: membrane (GO:0016020);; cellular component: membrane part (GO:0044425)
Os03g0825900	Os03g0825900	0.342584	21	0.518309	30	0.424492	24	0.729534	40	0.741274	46	1.01308	61	0.00375624	1.13779	up	--	--	--	--	--	--	--	--	--	--	--	proline-rich receptor-like protein kinase PERK8 [Oryza sativa Japonica Group]	--
Os03g0826900	Os03g0826900	1.47056	69	2.32292	107	1.16075	52	0.426451	19	0.845955	42	0.605586	29	0.00508312	-1.17448	down	--	--	--	--	--	--	--	--	--	S	Function unknown	Os03g0826900, partial [Oryza sativa Japonica Group]	--
Os03g0832200	Os03g0832200	4.23278	275	9.04698	576	14.8819	913	1.49358	91	2.89153	198	3.7996	250	1.37e-05	-1.57193	down	--	--	Molecular Function: calcium ion binding (GO:0005509);; Cellular Component: endoplasmic reticulum lumen (GO:0005788);; Cellular Component: endoplasmic reticulum membrane (GO:0005789);; Biological Process: protein folding (GO:0006457);; Biological Process: endoplasmic reticulum unfolded protein response (GO:0030968);; Molecular Function: unfolded protein binding (GO:0051082);;	K08057|1.3e-193|dosa:Os03t0832200-01|K08057 calreticulin | (RefSeq) Os03g0832200; Similar to Calcium-binding protein precursor (Calreticulin).	Protein processing in endoplasmic reticulum (ko04141);; Phagosome (ko04145)	[O]	Posttranslational modification, protein turnover, chaperones	Calreticulin family	Calreticulin OS=Oryza sativa subsp. japonica OX=39947 GN=CRO1 PE=1 SV=2	O	Posttranslational modification, protein turnover, chaperones	calreticulin-like [Oryza sativa Japonica Group]	molecular function: binding (GO:0005488);; cellular component: cell (GO:0005623);; cellular component: membrane-enclosed lumen (GO:0031974);; cellular component: organelle (GO:0043226);; cellular component: organelle part (GO:0044422);; cellular component: cell part (GO:0044464);; cellular component: membrane (GO:0016020);; cellular component: membrane part (GO:0044425);; biological process: cell…
Os03g0836400	Os03g0836400	0.045788	2	0.495498	19	0.488414	18	0.969139	35	1.30894	54	2.1576	85	4.66e-05	2.28275	up	--	--	Cellular Component: plasmodesma (GO:0009506);; Cellular Component: integral component of membrane (GO:0016021);; Cellular Component: anchored component of plasma membrane (GO:0046658);;	--	--	--	--	Late embryogenesis abundant protein	--	S	Function unknown	NDR1/HIN1-like protein 10 [Oryza sativa Japonica Group]	cellular component: cell junction (GO:0030054);; cellular component: membrane (GO:0016020);; cellular component: membrane part (GO:0044425);; cellular component: cell (GO:0005623);; cellular component: cell part (GO:0044464)
Os03g0836600	Os03g0836600	2.0172	188	2.55324	233	2.48667	219	0.58008	51	0.521657	52	0.702019	67	8.58e-11	-1.73047	down	--	--	--	K18482|9.5e-27|ats:109754604|K18482 4-amino-4-deoxychorismate lyase [EC:4.1.3.38] | (RefSeq) LOC109754604; D-amino-acid transaminase, chloroplastic isoform X1	Folate biosynthesis (ko00790)	--	--	zinc-binding in reverse transcriptase	--	--	--	hypothetical protein EE612_021530, partial [Oryza sativa]	--
Os03g0839900	Os03g0839900	5.29296	671	4.22278	509	4.14253	491	7.95437	945	8.73438	1139	9.62315	1220	4.26e-14	1.16865	up	[O]	Posttranslational modification, protein turnover, chaperones	Molecular Function: transmembrane receptor protein serine/threonine kinase activity (GO:0004675);; Molecular Function: ATP binding (GO:0005524);; Cellular Component: plasma membrane (GO:0005886);; Biological Process: protein phosphorylation (GO:0006468);;	K13430|6.7e-70|nta:107764193|K13430 serine/threonine-protein kinase PBS1 [EC:2.7.11.1] | (RefSeq) serine/threonine-protein kinase PBS1-like	Plant-pathogen interaction (ko04626)	--	--	Protein kinase domain	Receptor-like cytosolic serine/threonine-protein kinase RBK1 OS=Arabidopsis thaliana OX=3702 GN=RBK1 PE=1 SV=1	T	Signal transduction mechanisms	serine/threonine-protein kinase pakF [Oryza sativa Japonica Group]	molecular function: catalytic activity (GO:0003824);; molecular function: signal transducer activity (GO:0004871);; molecular function: molecular transducer activity (GO:0060089);; biological process: metabolic process (GO:0008152);; biological process: cellular process (GO:0009987);; biological process: signaling (GO:0023052);; biological process: single-organism process (GO:0044699);; biologica…
Os03g0840200	Os03g0840200	2.81574	235	2.59087	213	3.12164	247	0.602378	47	0.71217	63	0.957774	81	2.32e-11	-1.69005	down	[U]	Intracellular trafficking, secretion, and vesicular transport	--	--	--	--	--	WD40-like Beta Propeller Repeat	--	U	Intracellular trafficking, secretion, and vesicular transport	uncharacterized protein LOC4334728 [Oryza sativa Japonica Group]	--
Os03g0841100	Os03g0841100	0	0	0	0	0	0	1.09742	130	1.29222	173	1.62529	209	6.13e-49	10.4985	up	[M]	Cell wall/membrane/envelope biogenesis	Molecular Function: protein serine/threonine kinase activity (GO:0004674);; Molecular Function: calcium ion binding (GO:0005509);; Molecular Function: ATP binding (GO:0005524);; Cellular Component: plasma membrane (GO:0005886);; Biological Process: protein phosphorylation (GO:0006468);; Biological Process: cell surface receptor signaling pathway (GO:0007166);; Cellular Component: integral compone…	K23544|8.4e-100|brp:103842861|K23544 serine incorporator 1/3 | (RefSeq) serine incorporator 3	--	--	--	Protein kinase domain	Wall-associated receptor kinase 2 OS=Arabidopsis thaliana OX=3702 GN=WAK2 PE=1 SV=1	T	Signal transduction mechanisms	wall-associated receptor kinase 4 [Oryza sativa Japonica Group]	molecular function: catalytic activity (GO:0003824);; biological process: metabolic process (GO:0008152);; biological process: cellular process (GO:0009987);; molecular function: binding (GO:0005488);; cellular component: cell (GO:0005623);; cellular component: membrane (GO:0016020);; cellular component: cell part (GO:0044464);; biological process: signaling (GO:0023052);; biological process: sin…
Os03g0844900	Os03g0844900	0.741395	45	1.49511	89	1.32381	76	0.202878	12	0.155913	10	0.157015	10	6.42e-08	-2.51048	down	[J]	Translation, ribosomal structure and biogenesis	Biological Process: maturation of 5S rRNA (GO:0000481);; Molecular Function: mRNA binding (GO:0003729);; Cellular Component: nucleus (GO:0005634);; Biological Process: response to cold (GO:0009409);; Cellular Component: chloroplast stroma (GO:0009570);; Biological Process: response to abscisic acid (GO:0009737);; Cellular Component: integral component of membrane (GO:0016021);; Biological Process…	K02945|3.5e-21|bna:106348859|K02945 small subunit ribosomal protein S1 | (RefSeq) 30S ribosomal protein S1, chloroplastic-like isoform X1	Ribosome (ko03010)	--	--	S1 RNA binding domain	30S ribosomal protein S1, chloroplastic OS=Arabidopsis thaliana OX=3702 GN=RPS1 PE=1 SV=1	J	Translation, ribosomal structure and biogenesis	putative ribosomal S1 protein (with alternative splicing) [Oryza sativa Japonica Group]	biological process: metabolic process (GO:0008152);; biological process: cellular process (GO:0009987);; biological process: cellular component organization or biogenesis (GO:0071840);; molecular function: binding (GO:0005488);; cellular component: cell (GO:0005623);; cellular component: organelle (GO:0043226);; cellular component: cell part (GO:0044464);; biological process: response to stimulus…
Os03g0846200	Os03g0846200	22.1047	315	20.7094	289	17.3584	234	0	0	0	0	0	0	3.23e-62	-11.0392	down	--	--	--	--	--	--	--	--	--	--	--	hypothetical protein EE612_021638 [Oryza sativa]	--
Os03g0847900	Os03g0847900	4.0754	181	2.77014	115	3.59116	149	1.36225	57	1.13326	53	0.891132	40	3.2e-05	-1.34964	down	--	--	Biological Process: reproduction (GO:0000003);; Biological Process: cell morphogenesis (GO:0000902);; Biological Process: cell morphogenesis involved in differentiation (GO:0000904);; Biological Process: developmental process involved in reproduction (GO:0003006);; Cellular Component: cellular_component (GO:0005575);; Cellular Component: cell (GO:0005623);; Cellular Component: plasma membrane (GO…	--	--	--	--	--	--	S	Function unknown	hypothetical protein EE612_021652 [Oryza sativa]	biological process: reproduction (GO:0000003);; biological process: cellular process (GO:0009987);; biological process: developmental process (GO:0032502);; biological process: single-organism process (GO:0044699);; biological process: cellular component organization or biogenesis (GO:0071840);; biological process: reproductive process (GO:0022414);; cellular component: cell (GO:0005623);; cellul…
Os03g0849600	Os03g0849600	11.6112	1094	10.9516	1012	11.6338	1037	2.73809	241	3.43817	342	3.50794	336	4.25e-25	-1.59509	down	--	--	Cellular Component: vacuole (GO:0005773);; Biological Process: intra-Golgi vesicle-mediated transport (GO:0006891);; Biological Process: Golgi organization (GO:0007030);; Biological Process: protein transport (GO:0015031);; Cellular Component: membrane (GO:0016020);; Cellular Component: Golgi transport complex (GO:0017119);; Cellular Component: cytoplasmic vesicle (GO:0031410);; Molecular Functio…	K20289|0.0e+00|dosa:Os03t0849600-01|K20289 conserved oligomeric Golgi complex subunit 2 | (RefSeq) Os03g0849600; COG complex component, COG2 family protein.	--	[U]	Intracellular trafficking, secretion, and vesicular transport	COG (conserved oligomeric Golgi) complex component, COG2	Conserved oligomeric Golgi complex subunit 2 OS=Arabidopsis thaliana OX=3702 GN=COG2 PE=1 SV=1	U	Intracellular trafficking, secretion, and vesicular transport	conserved oligomeric Golgi complex subunit 2 [Oryza sativa Japonica Group]	cellular component: cell (GO:0005623);; cellular component: organelle (GO:0043226);; cellular component: cell part (GO:0044464);; biological process: localization (GO:0051179);; biological process: cellular process (GO:0009987);; biological process: cellular component organization or biogenesis (GO:0071840);; cellular component: membrane (GO:0016020);; cellular component: macromolecular complex (…
Os03g0856700	Os03g0856700	3.43088	192	1.37807	80	1.758	99	0.910072	51	0.887825	56	0.755674	46	0.00394569	-1.06594	down	[Q]	Secondary metabolites biosynthesis, transport and catabolism	Molecular Function: oxidoreductase activity (GO:0016491);; Molecular Function: metal ion binding (GO:0046872);;	K05282|1.5e-219|dosa:Os03t0856700-01|K05282 gibberellin-44 dioxygenase [EC:1.14.11.12] | (RefSeq) Os03g0856700, GIBBERELLIN_20-OXIDASE_1, GA20OX1; Gibberellin 20 oxidase 1 (EC 1.14.11.-) (Gibberellin C-20 oxidase 1) (GA 20-oxidase 1) (Os20ox).	Diterpenoid biosynthesis (ko00904)	[QR]	Secondary metabolites biosynthesis, transport and catabolism;; General function prediction only	2OG-Fe(II) oxygenase superfamily	Gibberellin 20 oxidase 1 OS=Oryza sativa subsp. japonica OX=39947 GN=GA20OX1 PE=2 SV=3	S	Function unknown	gibberellin 20 oxidase 1-like [Oryza sativa Japonica Group]	molecular function: catalytic activity (GO:0003824);; molecular function: binding (GO:0005488)
Os03g0859100	Os03g0859100	1.82343	99	0.862651	47	2.30945	115	0.615582	32	0.730061	39	0.458366	27	0.00351158	-1.19981	down	--	--	--	K00679|2.9e-13|cic:CICLE_v10027727mg|K00679 phospholipid:diacylglycerol acyltransferase [EC:2.3.1.158] | (RefSeq) hypothetical protein	Glycerolipid metabolism (ko00561)	--	--	GDSL-like Lipase/Acylhydrolase	GDSL esterase/lipase At5g03820 OS=Arabidopsis thaliana OX=3702 GN=At5g03820 PE=3 SV=1	S	Function unknown	hypothetical protein OsJ_13447 [Oryza sativa Japonica Group]	--
Os03g0861400	Os03g0861400	2.07258	90	1.15858	49	1.80519	74	0.535537	22	0.56883	26	0.81207	36	0.00243336	-1.15934	down	--	--	Biological Process: metal ion transport (GO:0030001);; Molecular Function: metal ion binding (GO:0046872);;	--	--	[P]	Inorganic ion transport and metabolism	Heavy-metal-associated domain	Heavy metal-associated isoprenylated plant protein 9 OS=Arabidopsis thaliana OX=3702 GN=HIPP09 PE=2 SV=1	S	Function unknown	hypothetical protein EE612_021805 [Oryza sativa]	biological process: localization (GO:0051179);; molecular function: binding (GO:0005488)
Os04g0101300	Os04g0101300	2.68863	116	1.61941	69	1.69055	69	0.352936	15	0.199326	10	1.24268	55	0.00232785	-1.53069	down	--	--	Cellular Component: histone acetyltransferase complex (GO:0000123);; Biological Process: regulation of transcription, DNA-templated (GO:0006355);; Cellular Component: integral component of membrane (GO:0016021);; Biological Process: histone acetylation (GO:0016573);;	K11339|2.8e-195|dosa:Os04t0101300-00|K11339 mortality factor 4-like protein 1 | (RefSeq) Os04g0101300; Similar to H0102C09.3 protein.	--	[BK]	Chromatin structure and dynamics;; Transcription	MRG	Protein MRG1 OS=Arabidopsis thaliana OX=3702 GN=MRG1 PE=1 SV=1	K	Transcription	Os04g0101300 [Oryza sativa Japonica Group]	cellular component: cell (GO:0005623);; cellular component: membrane-enclosed lumen (GO:0031974);; cellular component: macromolecular complex (GO:0032991);; cellular component: organelle (GO:0043226);; cellular component: organelle part (GO:0044422);; cellular component: cell part (GO:0044464);; biological process: biological regulation (GO:0065007);; cellular component: membrane (GO:0016020);; c…
Os04g0121900	Os04g0121900	3.35014	281	3.11817	256	3.65728	290	0	0	0	0	0	0	1.09e-65	-11.0184	down	--	--	--	--	--	--	--	--	--	--	--	Os04g0121900, partial [Oryza sativa Japonica Group]	--
Os04g0137201	Os04g0137201	2.15431	168	2.44702	186	3.00803	218	0.755623	56	0.750248	62	1.28243	101	8.37e-06	-1.21713	down	[G]	Carbohydrate transport and metabolism	Molecular Function: pectate lyase activity (GO:0030570);; Biological Process: pectin catabolic process (GO:0045490);; Molecular Function: metal ion binding (GO:0046872);;	K01728|1.2e-219|osa:4335013|K01728 pectate lyase [EC:4.2.2.2] | (RefSeq) probable pectate lyase 8	Pentose and glucuronate interconversions (ko00040)	--	--	Pectate lyase	Probable pectate lyase 15 OS=Arabidopsis thaliana OX=3702 GN=At4g13710 PE=2 SV=1	G	Carbohydrate transport and metabolism	hypothetical protein DAI22_04g015200 [Oryza sativa Japonica Group]	molecular function: catalytic activity (GO:0003824);; biological process: metabolic process (GO:0008152);; molecular function: binding (GO:0005488)
Os04g0150500	Os04g0150500	1.954	325	2.88229	470	2.24247	352	4.31742	669	10.3107	1803	7.02975	1183	3.23e-12	1.82646	up	--	--	--	--	--	--	--	--	--	S	Function unknown	Os04g0150500 [Oryza sativa Japonica Group]	--
Os04g0160600	Os04g0160600	1.847	80	3.10454	132	3.05855	125	3.72101	150	5.12347	233	6.11135	267	4.07e-05	1.10602	up	--	--	--	--	--	--	--	--	--	S	Function unknown	hypothetical protein OsJ_13749 [Oryza sativa Japonica Group]	--
Os04g0175400	Os04g0175400	0.662928	18	2.91853	77	1.68481	43	2.69876	68	2.75749	78	3.75649	103	0.0265696	1.00725	up	--	--	--	--	--	--	--	--	--	--	--	uncharacterized protein LOC4335075 [Oryza sativa Japonica Group]	--
Os04g0191400	Os04g0191400	8.71496	219	8.66968	214	11.5327	274	3.08497	73	3.94952	105	3.80714	97	1.41e-06	-1.17972	down	--	--	--	--	--	--	--	--	--	S	Function unknown	hypothetical protein OsI_14991 [Oryza sativa Indica Group]	--
Os04g0210250	Os04g0210250	0.265077	30	0.212376	23	0.264494	28	0.297499	31	1.23738	144	0.568829	64	0.000423563	1.71524	up	--	--	--	--	--	--	--	--	--	L	Replication, recombination and repair	Os04g0210250 [Oryza sativa Japonica Group]	--
Os04g0225100	Os04g0225100	1.47458	46	2.0299	62	2.39165	70	0.420501	13	0.878765	29	0.875931	28	0.00346582	-1.1824	down	[J]	Translation, ribosomal structure and biogenesis	Molecular Function: nucleic acid binding (GO:0003676);; Molecular Function: 3'-5' exonuclease activity (GO:0008408);;	K22807|1.7e-18|csv:101210151|K22807 werner syndrome-like exonuclease [EC:3.1.11.-] | (RefSeq) Werner Syndrome-like exonuclease isoform X1	--	--	--	3'-5' exonuclease	--	S	Function unknown	Werner Syndrome-like exonuclease [Oryza sativa Japonica Group]	molecular function: binding (GO:0005488);; molecular function: catalytic activity (GO:0003824);; biological process: metabolic process (GO:0008152);; biological process: cellular process (GO:0009987)
Os04g0228100	Os04g0228100	1.1368	47	1.12996	46	1.01221	40	0.42929	17	0.270058	12	0.383412	17	0.00189457	-1.33115	down	--	--	--	--	--	--	--	--	--	S	Function unknown	uncharacterized protein LOC4335220 [Oryza sativa Japonica Group]	--
Os04g0249600	Os04g0249600	28.6114	1271	16.5205	821	18.6799	804	43.149	1816	49.5503	2250	41.3505	1895	1.95e-11	1.24045	up	--	--	Molecular Function: molecular_function (GO:0003674);; Molecular Function: catalytic activity (GO:0003824);; Molecular Function: thiosulfate sulfurtransferase activity (GO:0004792);; Cellular Component: cellular_component (GO:0005575);; Cellular Component: intracellular (GO:0005622);; Cellular Component: cell (GO:0005623);; Cellular Component: cytoplasm (GO:0005737);; Biological Process: biologica…	K22547|2.1e-51|obr:102706931|K22547 arsenate reductase [EC:1.20.4.1] | (RefSeq) thiosulfate sulfurtransferase 16, chloroplastic-like	--	[P]	Inorganic ion transport and metabolism	Rhodanese-like domain	Thiosulfate sulfurtransferase 18 OS=Arabidopsis thaliana OX=3702 GN=STR18 PE=1 SV=1	P	Inorganic ion transport and metabolism	hypothetical protein OsJ_14035 [Oryza sativa Japonica Group]	molecular function: catalytic activity (GO:0003824);; cellular component: cell (GO:0005623);; cellular component: cell part (GO:0044464);; biological process: metabolic process (GO:0008152);; biological process: response to stimulus (GO:0050896);; biological process: single-organism process (GO:0044699);; biological process: detoxification (GO:0098754)
Os04g0272700	Os04g0272700	1.86536	206	1.96518	203	2.43201	230	0.992249	69	0.918724	94	0.956536	96	3.07e-06	-1.12261	down	[G]	Carbohydrate transport and metabolism	Molecular Function: UDP-glycosyltransferase activity (GO:0008194);; Cellular Component: intracellular membrane-bounded organelle (GO:0043231);;	K13496|6.1e-51|gmx:100777956|K13496 UDP-glucosyltransferase 73C [EC:2.4.1.-] | (RefSeq) UDP-glycosyltransferase 73C3	Zeatin biosynthesis (ko00908)	[GC]	Carbohydrate transport and metabolism;; Energy production and conversion	UDP-glucoronosyl and UDP-glucosyl transferase	UDP-glycosyltransferase 92A1 OS=Arabidopsis thaliana OX=3702 GN=UGT92A1 PE=2 SV=1	S	Function unknown	UDP-glycosyltransferase 92A1 [Oryza sativa Japonica Group]	molecular function: catalytic activity (GO:0003824);; cellular component: cell (GO:0005623);; cellular component: organelle (GO:0043226);; cellular component: cell part (GO:0044464)
Os04g0350700	Os04g0350700	2.96551	175	2.39074	138	3.82355	213	5.91162	325	7.41544	460	6.27314	374	8e-10	1.33013	up	--	--	Biological Process: regulation of transcription, DNA-templated (GO:0006355);; Molecular Function: protein dimerization activity (GO:0046983);;	K18878|2.9e-31|cann:107866053|K18878 BHLH transcription factor Upa20 | (RefSeq) Upa20; transcription factor bHLH137-like	Plant-pathogen interaction (ko04626)	--	--	Helix-loop-helix DNA-binding domain	Transcription factor bHLH62 OS=Arabidopsis thaliana OX=3702 GN=BHLH62 PE=2 SV=1	S	Function unknown	Os04g0350700 [Oryza sativa Japonica Group]	biological process: biological regulation (GO:0065007);; molecular function: binding (GO:0005488)
Os04g0387300	Os04g0387300	3.8558	151	1.70766	66	2.08185	78	7.47284	273	3.49635	145	4.60187	183	0.000524665	1.26812	up	--	--	Molecular Function: transcription regulatory region sequence-specific DNA binding (GO:0000976);; Molecular Function: RNA polymerase II regulatory region sequence-specific DNA binding (GO:0000977);; Molecular Function: RNA polymerase II transcription factor activity, sequence-specific DNA binding (GO:0000981);; Cellular Component: nucleus (GO:0005634);; Molecular Function: transcription factor bin…	K09264|1.3e-08|pda:103721705|K09264 MADS-box transcription factor, plant | (RefSeq) truncated transcription factor CAULIFLOWER A-like isoform X1	--	[K]	Transcription	SRF-type transcription factor (DNA-binding and dimerisation domain)	Agamous-like MADS-box protein AGL63 OS=Arabidopsis thaliana OX=3702 GN=AGL63 PE=1 SV=1	K	Transcription	Os04g0387300, partial [Oryza sativa Japonica Group]	molecular function: binding (GO:0005488);; molecular function: nucleic acid binding transcription factor activity (GO:0001071);; biological process: biological regulation (GO:0065007);; cellular component: cell (GO:0005623);; cellular component: organelle (GO:0043226);; cellular component: cell part (GO:0044464)
Os04g0394100	Os04g0394100	0.955515	43	0.182425	8	1.43151	61	2.32251	97	2.07211	98	3.97055	180	0.000106613	1.91736	up	--	--	Molecular Function: phosphoric diester hydrolase activity (GO:0008081);; Biological Process: glycerophospholipid catabolic process (GO:0046475);;	K18696|3.2e-210|dosa:Os04t0394100-00|K18696 glycerophosphodiester phosphodiesterase [EC:3.1.4.46] | (RefSeq) Os04g0394100; Similar to H0718E12.3 protein.	Glycerophospholipid metabolism (ko00564)	[R]	General function prediction only	Glycerophosphoryl diester phosphodiesterase family	Glycerophosphodiester phosphodiesterase GDPD2 OS=Arabidopsis thaliana OX=3702 GN=GDPD2 PE=2 SV=1	C	Energy production and conversion	Os04g0394100 [Oryza sativa Japonica Group]	molecular function: catalytic activity (GO:0003824);; biological process: metabolic process (GO:0008152);; biological process: cellular process (GO:0009987);; biological process: single-organism process (GO:0044699)
Os04g0396800	Os04g0396800	2.20667	142	1.46638	93	1.55094	94	0.950088	56	0.684594	47	0.577199	38	0.00429116	-1.00077	down	[E]	Amino acid transport and metabolism	Molecular Function: serine-type carboxypeptidase activity (GO:0004185);; Cellular Component: vacuole (GO:0005773);; Biological Process: proteolysis involved in cellular protein catabolic process (GO:0051603);;	K16297|1.7e-263|dosa:Os04t0396800-01|K16297 serine carboxypeptidase-like clade II [EC:3.4.16.-] | (RefSeq) Os04g0396800; Peptidase S10, serine carboxypeptidase family protein.	--	[OE]	Posttranslational modification, protein turnover, chaperones;; Amino acid transport and metabolism	Serine carboxypeptidase	Serine carboxypeptidase-like 45 OS=Arabidopsis thaliana OX=3702 GN=SCPL45 PE=2 SV=1	E	Amino acid transport and metabolism	serine carboxypeptidase-like 45 [Oryza sativa Japonica Group]	molecular function: catalytic activity (GO:0003824);; biological process: metabolic process (GO:0008152);; cellular component: cell (GO:0005623);; cellular component: organelle (GO:0043226);; cellular component: cell part (GO:0044464)
Os04g0401400	Os04g0401400	0.703858	41	0.671109	39	1.50368	83	3.34398	181	2.51559	154	2.40616	142	4.38e-07	1.76531	up	--	--	Molecular Function: hydrolase activity, acting on ester bonds (GO:0016788);;	--	--	--	--	Plant transposon protein	--	S	Function unknown	Os04g0401400, partial [Oryza sativa Japonica Group]	molecular function: catalytic activity (GO:0003824)
Os04g0413900	Os04g0413900	1.25076	61	3.4592	164	3.16246	144	0.833742	38	1.20469	62	1.12154	55	0.00516448	-1.08422	down	--	--	--	--	--	--	--	Senescence regulator	--	S	Function unknown	uncharacterized protein LOC4335793 [Oryza sativa Japonica Group]	--
Os04g0464400	Os04g0464400	0.24215	17	0.162071	11	0.555255	36	0.474367	31	1.06975	77	1.74798	121	0.00010482	1.96503	up	[E]	Amino acid transport and metabolism	Biological Process: oligopeptide transport (GO:0006857);; Biological Process: response to nitrate (GO:0010167);; Molecular Function: nitrate transmembrane transporter activity (GO:0015112);; Cellular Component: integral component of membrane (GO:0016021);;	K14638|4.3e-73|bna:106376241|K14638 solute carrier family 15 (peptide/histidine transporter), member 3/4 | (RefSeq) protein NRT1/ PTR FAMILY 6.3	--	[E]	Amino acid transport and metabolism	POT family	Protein NRT1/ PTR FAMILY 6.4 OS=Arabidopsis thaliana OX=3702 GN=NPF6.4 PE=1 SV=1	E	Amino acid transport and metabolism	hypothetical protein EE612_023803, partial [Oryza sativa]	biological process: localization (GO:0051179);; biological process: response to stimulus (GO:0050896);; molecular function: transporter activity (GO:0005215);; cellular component: membrane (GO:0016020);; cellular component: membrane part (GO:0044425)
Os04g0488400	Os04g0488400	0.616577	67	0.351554	38	0.835047	86	0.088486	9	0.238956	28	0.450185	50	0.0378203	-1.00254	down	--	--	--	K16223|7.4e-100|dosa:Os04t0488400-01|K16223 protein FLOWERING LOCUS T | (RefSeq) Os04g0488400; Similar to FLOWERING LOCUS T protein.	Circadian rhythm - plant (ko04712)	[R]	General function prediction only	Phosphatidylethanolamine-binding protein	Protein FLOWERING LOCUS T OS=Arabidopsis thaliana OX=3702 GN=FT PE=1 SV=2	S	Function unknown	protein FLOWERING LOCUS T [Oryza sativa Japonica Group]	--
Os04g0496300	Os04g0496300	2.76743	93	3.39766	111	3.48006	110	0.257502	8	1.17416	42	1.70003	58	0.00154319	-1.42184	down	--	--	Cellular Component: integral component of membrane (GO:0016021);;	--	--	--	--	--	--	S	Function unknown	uncharacterized protein LOC4336278 [Oryza sativa Japonica Group]	cellular component: membrane (GO:0016020);; cellular component: membrane part (GO:0044425)
Os04g0496700	Os04g0496700	1.19957	36	1.34654	39	1.27465	36	0.17932	5	0.575214	18	0.857304	26	0.0272988	-1.03901	down	--	--	--	--	--	--	--	--	--	S	Function unknown	uncharacterized protein LOC107277775 [Oryza sativa Japonica Group]	--
Os04g0498700	Os04g0498700	1.17524	84	1.18525	86	1.16126	81	0.425687	32	0.633916	50	0.319229	24	0.0260395	-1.0855	down	--	--	Molecular Function: peroxidase activity (GO:0004601);; Biological Process: response to oxidative stress (GO:0006979);; Molecular Function: heme binding (GO:0020037);; Biological Process: hydrogen peroxide catabolic process (GO:0042744);; Molecular Function: metal ion binding (GO:0046872);;	K00430|3.8e-197|dosa:Os04t0498700-01|K00430 peroxidase [EC:1.11.1.7] | (RefSeq) Os04g0498700; Haem peroxidase family protein.	Phenylpropanoid biosynthesis (ko00940)	--	--	Peroxidase	Peroxidase 18 OS=Arabidopsis thaliana OX=3702 GN=PER18 PE=3 SV=1	G	Carbohydrate transport and metabolism	peroxidase 18 [Oryza sativa Japonica Group]	molecular function: catalytic activity (GO:0003824);; molecular function: antioxidant activity (GO:0016209);; biological process: metabolic process (GO:0008152);; biological process: cellular process (GO:0009987);; biological process: single-organism process (GO:0044699);; biological process: response to stimulus (GO:0050896);; biological process: detoxification (GO:0098754);; molecular function:…
Os04g0511400	Os04g0511400	0.793434	65	1.34653	109	1.62758	123	0.430658	36	0.236326	23	0.881307	72	0.0133288	-1.02283	down	[G]	Carbohydrate transport and metabolism	Cellular Component: integral component of membrane (GO:0016021);; Molecular Function: transmembrane transporter activity (GO:0022857);;	K08150|0.0e+00|dosa:Os04t0511400-01|K08150 MFS transporter, SP family, solute carrier family 2 (myo-inositol transporter), member 13 | (RefSeq) Os04g0511400; Sugar/inositol transporter domain containing protein.	--	[R]	General function prediction only	Sugar (and other) transporter	Probable inositol transporter 2 OS=Arabidopsis thaliana OX=3702 GN=INT2 PE=1 SV=1	G	Carbohydrate transport and metabolism	inositol transporter 4 [Oryza sativa Japonica Group]	cellular component: membrane (GO:0016020);; cellular component: membrane part (GO:0044425);; molecular function: transporter activity (GO:0005215);; biological process: localization (GO:0051179)
Os04g0513900	Os04g0513900	1.68794	57	0.742367	25	0.806713	26	2.84172	89	1.72484	61	1.73403	59	0.00615183	1.18349	up	[G]	Carbohydrate transport and metabolism	Molecular Function: hydrolase activity, hydrolyzing O-glycosyl compounds (GO:0004553);; Biological Process: carbohydrate metabolic process (GO:0005975);;	K05350|1.8e-150|dosa:Os04t0513900-01|K05350 beta-glucosidase [EC:3.2.1.21] | (RefSeq) Os04g0513900; Glycoside hydrolase, family 1 protein.	Cyanoamino acid metabolism (ko00460);; Starch and sucrose metabolism (ko00500);; Phenylpropanoid biosynthesis (ko00940)	[G]	Carbohydrate transport and metabolism	Glycosyl hydrolase family 1	Beta-glucosidase 18 OS=Oryza sativa subsp. japonica OX=39947 GN=BGLU18 PE=3 SV=2	G	Carbohydrate transport and metabolism	beta-glucosidase 18 [Oryza sativa Japonica Group]	molecular function: catalytic activity (GO:0003824);; biological process: metabolic process (GO:0008152)
Os04g0526800	Os04g0526800	16.6312	669	11.0195	435	12.9248	492	4.42139	166	4.93931	210	5.05406	206	2.14e-10	-1.2657	down	--	--	--	--	--	--	--	GRAM domain	GEM-like protein 4 OS=Arabidopsis thaliana OX=3702 GN=At5g08350 PE=2 SV=1	S	Function unknown	GEM-like protein 4 [Oryza sativa Japonica Group]	--
Os04g0527000	Os04g0527000	5.81215	227	6.63136	254	6.674	247	1.92322	71	1.49515	62	2.69089	107	3.04e-08	-1.42444	down	--	--	--	--	--	--	--	GRAM domain	GEM-like protein 4 OS=Arabidopsis thaliana OX=3702 GN=At5g08350 PE=2 SV=1	S	Function unknown	GEM-like protein 4 [Oryza sativa Japonica Group]	--
Os04g0540600	Os04g0540600	1.45244	109	1.56367	115	3.2992	234	0.549434	39	0.515622	41	1.15828	88	0.000642158	-1.28819	down	[C]	Energy production and conversion	Biological Process: cellular aldehyde metabolic process (GO:0006081);; Molecular Function: oxidoreductase activity, acting on the aldehyde or oxo group of donors, NAD or NADP as acceptor (GO:0016620);;	K00128|1.8e-284|dosa:Os04t0540600-01|K00128 aldehyde dehydrogenase (NAD+) [EC:1.2.1.3] | (RefSeq) Os04g0540600; Aldehyde dehydrogenase domain containing protein.	Glycolysis / Gluconeogenesis (ko00010);; Ascorbate and aldarate metabolism (ko00053);; Fatty acid degradation (ko00071);; Valine, leucine and isoleucine degradation (ko00280);; Lysine degradation (ko00310);; Arginine and proline metabolism (ko00330);; Histidine metabolism (ko00340);; Tryptophan metabolism (ko00380);; beta-Alanine metabolism (ko00410);; Glycerolipid metabolism (ko00561);; Pyruvate…	[C]	Energy production and conversion	Aldehyde dehydrogenase family	Aldehyde dehydrogenase family 3 member F1 OS=Arabidopsis thaliana OX=3702 GN=ALDH3F1 PE=2 SV=2	C	Energy production and conversion	aldehyde dehydrogenase family 3 member F1 [Oryza sativa Japonica Group]	biological process: metabolic process (GO:0008152);; biological process: cellular process (GO:0009987);; biological process: single-organism process (GO:0044699);; molecular function: catalytic activity (GO:0003824)
Os04g0541500	Os04g0541500	24.5555	2773	17.9451	1987	19.3314	2065	35.0503	3691	38.5309	4584	36.8987	4224	1.51e-12	1.06597	up	[IR]	Lipid transport and metabolism;; General function prediction only	Molecular Function: NAD+ kinase activity (GO:0003951);;	K04718|2.8e-26|ppp:112287650|K04718 sphingosine kinase [EC:2.7.1.91] | (RefSeq) sphingosine kinase 1-like	Sphingolipid metabolism (ko00600)	[IT]	Lipid transport and metabolism;; Signal transduction mechanisms	Diacylglycerol kinase catalytic domain	Sphingoid long-chain bases kinase 1 OS=Arabidopsis thaliana OX=3702 GN=LCBK1 PE=1 SV=1	I	Lipid transport and metabolism	sphingoid long-chain bases kinase 1 [Oryza sativa Japonica Group]	molecular function: catalytic activity (GO:0003824);; biological process: metabolic process (GO:0008152);; biological process: cellular process (GO:0009987)
Os04g0561200	Os04g0561200	1.76294	55	0.235497	8	1.49516	44	2.32119	67	3.6015	117	3.12532	98	0.00140503	1.58519	up	--	--	--	--	--	[BK]	Chromatin structure and dynamics;; Transcription	Divergent CRAL/TRIO domain	--	S	Function unknown	Os04g0561200, partial [Oryza sativa Japonica Group]	--
Os04g0573900	Os04g0573900	2.25444	182	2.97615	199	3.86605	249	1.53115	102	1.24241	87	1.73166	121	0.000385501	-1.04334	down	[QV]	Secondary metabolites biosynthesis, transport and catabolism;; Defense mechanisms	Molecular Function: iron ion binding (GO:0005506);; Molecular Function: oxidoreductase activity, acting on paired donors, with incorporation or reduction of molecular oxygen (GO:0016705);; Molecular Function: heme binding (GO:0020037);;	K20495|3.4e-121|ppp:112291140|K20495 long-chain fatty acid omega-monooxygenase [EC:1.14.14.80] | (RefSeq) cytochrome P450 704B1-like	Fatty acid degradation (ko00071);; Cutin, suberine and wax biosynthesis (ko00073)	[QI]	Secondary metabolites biosynthesis, transport and catabolism;; Lipid transport and metabolism	Cytochrome P450	Cytochrome P450 704C1 OS=Pinus taeda OX=3352 GN=CYP704C1 PE=2 SV=1	Q	Secondary metabolites biosynthesis, transport and catabolism	cytochrome P450 704C1 [Oryza sativa Japonica Group]	molecular function: binding (GO:0005488);; molecular function: catalytic activity (GO:0003824);; biological process: metabolic process (GO:0008152);; biological process: single-organism process (GO:0044699)
Os04g0614100	Os04g0614100	1.86344	39	3.89266	79	2.83767	55	0.902342	18	1.10022	24	1.20686	26	0.00515182	-1.17443	down	--	--	Molecular Function: RNA polymerase II regulatory region sequence-specific DNA binding (GO:0000977);; Molecular Function: transcription factor activity, sequence-specific DNA binding (GO:0003700);; Cellular Component: nucleus (GO:0005634);; Biological Process: positive regulation of transcription from RNA polymerase II promoter (GO:0045944);; Molecular Function: protein dimerization activity (GO:0…	K09264|4.7e-33|atr:18448591|K09264 MADS-box transcription factor, plant | (RefSeq) MADS-box transcription factor 16 isoform X1	--	[K]	Transcription	SRF-type transcription factor (DNA-binding and dimerisation domain)	MADS-box transcription factor 31 OS=Oryza sativa subsp. japonica OX=39947 GN=MADS31 PE=2 SV=1	K	Transcription	RecName: Full=MADS-box transcription factor 31; AltName: Full=OsMADS31 [Oryza sativa Japonica Group]	molecular function: binding (GO:0005488);; molecular function: nucleic acid binding transcription factor activity (GO:0001071);; biological process: biological regulation (GO:0065007);; cellular component: cell (GO:0005623);; cellular component: organelle (GO:0043226);; cellular component: cell part (GO:0044464)
Os04g0630300	Os04g0630300	2.79064	127	2.59634	116	3.33644	143	0.99613	43	1.01441	49	1.1886	55	3.2e-05	-1.20587	down	[M]	Cell wall/membrane/envelope biogenesis	Molecular Function: oxidoreductase activity (GO:0016491);; Molecular Function: oxidoreductase activity, acting on the CH-OH group of donors, NAD or NADP as acceptor (GO:0016616);;	K08695|4.3e-192|dosa:Os04t0630300-01|K08695 anthocyanidin reductase [EC:1.3.1.77] | (RefSeq) Os04g0630300; NAD(P)-binding domain containing protein.	Flavonoid biosynthesis (ko00941)	[V]	Defense mechanisms	NAD dependent epimerase/dehydratase family	Anthocyanidin reductase ((2S)-flavan-3-ol-forming) OS=Vitis vinifera OX=29760 GN=ANR PE=1 SV=1	M	Cell wall/membrane/envelope biogenesis	anthocyanidin reductase ((2S)-flavan-3-ol-forming) [Oryza sativa Japonica Group]	molecular function: catalytic activity (GO:0003824);; biological process: metabolic process (GO:0008152);; biological process: single-organism process (GO:0044699)
Os04g0635000	Os04g0635000	4.01043	82	14.4928	288	5.35353	103	2.17543	42	3.09368	67	1.96165	41	0.00121319	-1.4833	down	--	--	--	--	--	--	--	Wound-induced protein	--	S	Function unknown	uncharacterized protein LOC4337129 [Oryza sativa Japonica Group]	--
Os04g0635450	Os04g0635450	31.2271	549	46.0373	794	7.3685	123	1.93472	32	1.21562	23	2.77707	50	4.97e-12	-3.63831	down	--	--	--	--	--	--	--	--	--	S	Function unknown	--	--
Os04g0639100	Os04g0639100	6.46069	196	3.76145	112	6.24013	179	1.46037	42	3.1757	102	2.00984	62	0.0015235	-1.06046	down	--	--	--	--	--	--	--	--	--	S	Function unknown	hypothetical protein EE612_025826 [Oryza sativa]	--
Os04g0645500	Os04g0645500	2.29447	84	1.88907	68	1.80841	62	3.75682	127	4.41849	169	4.08344	150	5.43e-06	1.24555	up	--	--	--	K21804|1.2e-45|dct:110106112|K21804 protein N-lysine methyltransferase METTL21A [EC:2.1.1.-] | (RefSeq) methyltransferase-like protein 23	--	[A]	RNA processing and modification	Lysine methyltransferase	--	S	Function unknown	uncharacterized protein LOC4337194 [Oryza sativa Japonica Group]	--
Os04g0666800	Os04g0666800	7.41691	209	5.67404	157	8.48945	227	2.47561	66	2.27149	68	2.47275	71	6.42e-07	-1.33475	down	--	--	Cellular Component: apoplast (GO:0048046);;	K01870|6.7e-13|eus:EUTSA_v10003524mg|K01870 isoleucyl-tRNA synthetase [EC:6.1.1.5] | (RefSeq) hypothetical protein	Aminoacyl-tRNA biosynthesis (ko00970)	--	--	Dirigent-like protein	Dirigent protein 20 OS=Arabidopsis thaliana OX=3702 GN=DIR20 PE=2 SV=1	S	Function unknown	dirigent protein 2 [Oryza sativa Japonica Group]	cellular component: extracellular region (GO:0005576)
Os04g0690800	Os04g0690800	2.34	95	4.09877	164	3.54409	136	1.20604	46	1.67756	72	1.28398	53	0.00186784	-1.02762	down	--	--	Cellular Component: chloroplast (GO:0009507);; Biological Process: response to blue light (GO:0009637);; Biological Process: response to red light (GO:0010114);; Cellular Component: integral component of membrane (GO:0016021);;	K03542|2.2e-137|dosa:Os04t0690800-01|K03542 photosystem II 22kDa protein | (RefSeq) Os04g0690800; 22 kDa protein of photosystem II.	Photosynthesis (ko00195)	--	--	Chlorophyll A-B binding protein	Photosystem II 22 kDa protein 2, chloroplastic OS=Oryza sativa subsp. japonica OX=39947 GN=PSBS2 PE=2 SV=1	I	Lipid transport and metabolism	photosystem II 22 kDa protein, chloroplastic [Oryza sativa Japonica Group]	cellular component: cell (GO:0005623);; cellular component: organelle (GO:0043226);; cellular component: cell part (GO:0044464);; biological process: response to stimulus (GO:0050896);; cellular component: membrane (GO:0016020);; cellular component: membrane part (GO:0044425)
Os05g0112900	Os05g0112900	0.717978	85	0.502429	51	0.601675	68	0.204558	20	0.338429	39	0.20974	26	0.00598738	-1.07472	down	--	--	Biological Process: RNA modification (GO:0009451);; Cellular Component: intracellular membrane-bounded organelle (GO:0043231);;	K22651|7.8e-49|mdm:103443441|K22651 E3 ubiquitin-protein ligase RNF4 [EC:2.3.2.27] | (RefSeq) LOW QUALITY PROTEIN: pentatricopeptide repeat-containing protein At1g50270-like	--	[R]	General function prediction only	PPR repeat	Pentatricopeptide repeat-containing protein At2g22070 OS=Arabidopsis thaliana OX=3702 GN=PCMP-H41 PE=3 SV=1	S	Function unknown	pentatricopeptide repeat-containing protein At2g35030, mitochondrial [Oryza sativa Japonica Group]	biological process: metabolic process (GO:0008152);; biological process: cellular process (GO:0009987);; cellular component: cell (GO:0005623);; cellular component: organelle (GO:0043226);; cellular component: cell part (GO:0044464)
Os05g0113900	Os05g0113900	4.5457	132	3.15207	90	3.78769	104	1.64893	45	0.939699	29	1.45911	43	0.000231525	-1.27012	down	--	--	Cellular Component: nucleosome (GO:0000786);; Molecular Function: DNA binding (GO:0003677);; Cellular Component: nucleus (GO:0005634);; Molecular Function: protein heterodimerization activity (GO:0046982);;	K11251|2.1e-77|dosa:Os05t0113900-01|K11251 histone H2A | (RefSeq) Os05g0113900; Similar to Histone H2A.	--	[B]	Chromatin structure and dynamics	C-terminus of histone H2A	Probable histone H2A.6 OS=Oryza sativa subsp. indica OX=39946 GN=OsI_017523 PE=3 SV=2	B	Chromatin structure and dynamics	probable histone H2A.6 [Oryza sativa Japonica Group]	cellular component: cell (GO:0005623);; cellular component: macromolecular complex (GO:0032991);; cellular component: organelle (GO:0043226);; cellular component: organelle part (GO:0044422);; cellular component: cell part (GO:0044464);; molecular function: binding (GO:0005488)
Os05g0202500	Os05g0202500	2.29706	172	4.16745	306	3.4908	248	13.8383	966	14.6845	1158	16.991	1289	2.24e-32	2.40652	up	--	--	--	--	--	--	--	--	--	S	Function unknown	Os05g0202500 [Oryza sativa Japonica Group]	--
Os05g0232800	Os05g0232800	0.675974	74	0.655649	71	0.453639	47	0	0	0	0	0.008223	1	3.04e-20	-6.97882	down	--	--	Molecular Function: DNA binding (GO:0003677);;	K14007|4.7e-42|obr:102710266|K14007 protein transport protein SEC24 | (RefSeq) protein transport protein Sec24-like At3g07100	Protein processing in endoplasmic reticulum (ko04141)	--	--	Protein of unknown function (DUF 659)	--	S	Function unknown	Os05g0232800 [Oryza sativa Japonica Group]	molecular function: binding (GO:0005488)
Os05g0244500	Os05g0244500	4.36998	294	1.98118	131	2.44502	155	0.813696	48	1.31254	91	1.25522	86	0.000335442	-1.19071	down	[G]	Carbohydrate transport and metabolism	Molecular Function: hydrolase activity, hydrolyzing O-glycosyl compounds (GO:0004553);; Biological Process: carbohydrate metabolic process (GO:0005975);; Biological Process: actin filament organization (GO:0007015);; Molecular Function: actin filament binding (GO:0051015);;	K01210|4.9e-30|qsu:112019139|K01210 glucan 1,3-beta-glucosidase [EC:3.2.1.58] | (RefSeq) glucan 1,3-beta-glucosidase-like	Starch and sucrose metabolism (ko00500)	--	--	Cellulase (glycosyl hydrolase family 5)	--	G	Carbohydrate transport and metabolism	glucan 1,3-beta-glucosidase [Oryza sativa Japonica Group]	molecular function: catalytic activity (GO:0003824);; biological process: metabolic process (GO:0008152);; biological process: cellular process (GO:0009987);; biological process: single-organism process (GO:0044699);; biological process: cellular component organization or biogenesis (GO:0071840);; molecular function: binding (GO:0005488)
Os05g0332801	Os05g0332801	0.763161	40	2.05797	105	1.10695	55	0.26289	13	0.386264	22	0.733887	39	0.00607558	-1.30086	down	--	--	--	--	--	--	--	--	--	S	Function unknown	Os05g0332801, partial [Oryza sativa Japonica Group]	--
Os05g0365450	Os05g0365450	0.313016	13	0.502982	20	0.776122	29	1.00412	37	0.851879	35	0.933157	37	0.0222956	1.00535	up	--	--	--	--	--	--	--	--	--	I	Lipid transport and metabolism	Os05g0365450, partial [Oryza sativa Japonica Group]	--
Os05g0369900	Os05g0369900	0.653319	39	0.942583	55	2.09009	118	0.137183	8	0.34212	22	0.486053	30	0.000989831	-1.67388	down	--	--	Cellular Component: exocyst (GO:0000145);; Biological Process: exocytosis (GO:0006887);; Biological Process: protein transport (GO:0015031);;	--	--	--	--	Exo70 exocyst complex subunit	--	--	--	uncharacterized protein LOC9270995 isoform X2 [Oryza sativa Japonica Group]	cellular component: cell (GO:0005623);; cellular component: macromolecular complex (GO:0032991);; cellular component: cell part (GO:0044464);; biological process: cellular process (GO:0009987);; biological process: single-organism process (GO:0044699);; biological process: localization (GO:0051179)
Os05g0371166	Os05g0371166	6.96806	101	8.61956	122	5.5948	77	16.0491	217	17.2674	263	15.2834	224	4.8e-08	1.41953	up	--	--	--	--	--	--	--	--	--	--	--	--	--
Os05g0374000	Os05g0374000	0.876481	94	0.816789	86	0.748606	76	0.351972	36	0.278978	32	0.394614	43	0.00285259	-1.01536	down	--	--	Cellular Component: integral component of membrane (GO:0016021);;	--	--	--	--	--	--	C	Energy production and conversion	hypothetical protein EE612_029096 [Oryza sativa]	cellular component: membrane (GO:0016020);; cellular component: membrane part (GO:0044425)
Os05g0376200	Os05g0376200	0.952243	41	1.43608	61	0.983128	40	0.414944	17	0.29365	14	0.73183	32	0.0204012	-1.0081	down	[O]	Posttranslational modification, protein turnover, chaperones	Molecular Function: ATP binding (GO:0005524);;	K14575|5.4e-82|cvr:CHLNCDRAFT_6977|K14575 AAA family ATPase | (RefSeq) hypothetical protein	Ribosome biogenesis in eukaryotes (ko03008)	[O]	Posttranslational modification, protein turnover, chaperones	ATPase family associated with various cellular activities (AAA)	Cell division control protein 48 homolog B OS=Arabidopsis thaliana OX=3702 GN=CDC48B PE=2 SV=1	O	Posttranslational modification, protein turnover, chaperones	hypothetical protein [Oryza sativa Japonica Group]	molecular function: binding (GO:0005488)
Os05g0397900	Os05g0397900	1.46729	155	1.63853	169	3.10619	309	0.606374	60	0.865758	96	0.837402	90	0.000113014	-1.1859	down	--	--	Molecular Function: microtubule motor activity (GO:0003777);; Molecular Function: ATP binding (GO:0005524);; Cellular Component: microtubule (GO:0005874);; Biological Process: microtubule-based movement (GO:0007018);; Molecular Function: microtubule binding (GO:0008017);;	K10406|0.0e+00|dosa:Os05t0397900-01|K10406 kinesin family member C2/C3 | (RefSeq) Os05g0397900; Kinesin, motor region domain containing protein.	--	[Z]	Cytoskeleton	Kinesin motor domain	Kinesin-like protein KIN-14J OS=Oryza sativa subsp. japonica OX=39947 GN=KIN14J PE=2 SV=1	Z	Cytoskeleton	RecName: Full=Kinesin-like protein KIN-14J [Oryza sativa Japonica Group]	molecular function: catalytic activity (GO:0003824);; molecular function: binding (GO:0005488);; cellular component: cell (GO:0005623);; cellular component: organelle (GO:0043226);; cellular component: organelle part (GO:0044422);; cellular component: cell part (GO:0044464);; cellular component: supramolecular complex (GO:0099080);; biological process: cellular process (GO:0009987);; biological p…
Os05g0404700	Os05g0404700	88.5593	2670	68.6393	2029	67.2731	1918	135.641	3813	134.119	4259	123.646	3779	6.34e-11	1.04227	up	--	--	Molecular Function: DNA binding (GO:0003677);; Molecular Function: zinc ion binding (GO:0008270);; Cellular Component: host cell nucleus (GO:0042025);;	--	--	[KB]	Transcription;; Chromatin structure and dynamics	CW-type Zinc Finger	Methyl-CpG-binding domain-containing protein 2 OS=Arabidopsis thaliana OX=3702 GN=MBD2 PE=1 SV=1	S	Function unknown	methyl-CpG-binding domain-containing protein 4 [Oryza sativa Japonica Group]	molecular function: binding (GO:0005488);; cellular component: other organism (GO:0044215);; cellular component: other organism part (GO:0044217)
Os05g0406800	Os05g0406800	1.14619	88	0.692791	51	0.76872	52	0.233837	19	0.228259	21	0.485139	38	0.00623009	-1.1197	down	--	--	Biological Process: reproduction (GO:0000003);; Biological Process: regulation of cell growth (GO:0001558);; Biological Process: regionalization (GO:0003002);; Biological Process: developmental process involved in reproduction (GO:0003006);; Molecular Function: molecular_function (GO:0003674);; Molecular Function: catalytic activity (GO:0003824);; Molecular Function: protein kinase activity (GO:0…	--	--	[R]	General function prediction only	Leucine rich repeat	--	S	Function unknown	LRR receptor-like serine/threonine-protein kinase ERECTA isoform X2 [Oryza sativa Japonica Group]	biological process: reproduction (GO:0000003);; biological process: biological regulation (GO:0065007);; biological process: multicellular organismal process (GO:0032501);; biological process: developmental process (GO:0032502);; biological process: single-organism process (GO:0044699);; biological process: reproductive process (GO:0022414);; molecular function: catalytic activity (GO:0003824);; …
Os05g0409400	Os05g0409400	1.43686	119	0.525146	43	1.4492	114	0.60954	47	0.260049	23	0.421685	36	0.011819	-1.14545	down	--	--	Biological Process: microtubule cytoskeleton organization (GO:0000226);; Cellular Component: cytoplasm (GO:0005737);; Cellular Component: spindle (GO:0005819);; Molecular Function: microtubule binding (GO:0008017);;	K16732|0.0e+00|dosa:Os05t0409400-01|K16732 protein regulator of cytokinesis 1 | (RefSeq) Os05g0409400; Similar to Microtubule-associated protein MAP65-1a.	--	[DZ]	Cell cycle control, cell division, chromosome partitioning;; Cytoskeleton	Microtubule associated protein (MAP65/ASE1 family)	65-kDa microtubule-associated protein 5 OS=Arabidopsis thaliana OX=3702 GN=MAP65-5 PE=1 SV=2	S	Function unknown	Os05g0409400, partial [Oryza sativa Japonica Group]	biological process: cellular process (GO:0009987);; biological process: cellular component organization or biogenesis (GO:0071840);; cellular component: cell (GO:0005623);; cellular component: cell part (GO:0044464);; cellular component: organelle (GO:0043226);; cellular component: organelle part (GO:0044422);; molecular function: binding (GO:0005488)
Os05g0419000	Os05g0419000	1.59025	95	1.24392	73	2.05262	115	0.636881	36	0.677807	43	0.647843	39	0.00173421	-1.06552	down	[I]	Lipid transport and metabolism	--	K13699|2.9e-06|ini:109149724|K13699 abhydrolase domain-containing protein 5 [EC:2.3.1.51] | (RefSeq) 1-acylglycerol-3-phosphate O-acyltransferase-like	--	[R]	General function prediction only	Alpha/beta hydrolase family	--	S	Function unknown	pheophytinase, chloroplastic [Oryza sativa Japonica Group]	--
Os05g0437800	Os05g0437800	8.54669	240	5.29558	146	5.67946	151	2.98043	79	0.860664	26	2.07162	59	0.000189084	-1.47639	down	--	--	--	--	--	--	--	--	--	--	--	hypothetical protein EE612_029742, partial [Oryza sativa]	--
Os05g0438201	Os05g0438201	0.163077	12	0.326247	23	0.776718	51	2.07018	133	2.30733	168	1.55283	109	3.37e-08	2.45418	up	--	--	--	--	--	--	--	--	--	S	Function unknown	uncharacterized protein LOC9270230 isoform X2 [Oryza sativa Japonica Group]	--
Os05g0438500	Os05g0438500	2.75054	104	1.80253	67	1.63114	59	0.551749	20	0.739024	30	0.33605	13	0.00014506	-1.65544	down	[CP]	Energy production and conversion;; Inorganic ion transport and metabolism	Molecular Function: magnesium ion binding (GO:0000287);; Molecular Function: inorganic diphosphatase activity (GO:0004427);; Cellular Component: cytoplasm (GO:0005737);; Biological Process: phosphate-containing compound metabolic process (GO:0006796);;	K01507|8.3e-128|dosa:Os05t0438500-01|K01507 inorganic pyrophosphatase [EC:3.6.1.1] | (RefSeq) Os05g0438500; Similar to Soluble inorganic pyrophosphatase (EC 3.6.1.1) (Pyrophosphate phospho- hydrolase) (PPase).	Oxidative phosphorylation (ko00190)	[C]	Energy production and conversion	Inorganic pyrophosphatase	Soluble inorganic pyrophosphatase OS=Zea mays OX=4577 GN=IPP PE=2 SV=1	C	Energy production and conversion	soluble inorganic pyrophosphatase [Oryza sativa Japonica Group]	molecular function: binding (GO:0005488);; molecular function: catalytic activity (GO:0003824);; cellular component: cell (GO:0005623);; cellular component: cell part (GO:0044464);; biological process: metabolic process (GO:0008152);; biological process: cellular process (GO:0009987)
Os05g0438700	Os05g0438700	20.5611	548	12.8034	335	15.2585	385	6.15787	154	5.20317	147	8.86445	240	5.19e-06	-1.04885	down	--	--	--	K11253|1.0e-12|bna:106413709|K11253 histone H3 | (RefSeq) histone H3-like	--	--	--	--	--	B	Chromatin structure and dynamics	hypothetical protein EE612_029752, partial [Oryza sativa]	--
Os05g0440632	Os05g0440632	1.05871	17	4.54639	71	2.88136	44	5.10653	76	4.73274	80	6.77834	109	0.00878528	1.16599	up	--	--	--	--	--	[B]	Chromatin structure and dynamics	--	Histone deacetylase 8 OS=Arabidopsis thaliana OX=3702 GN=HDA8 PE=2 SV=1	BQ	Chromatin structure and dynamics;; Secondary metabolites biosynthesis, transport and catabolism	hypothetical protein EE612_029770 [Oryza sativa]	--
Os05g0442400	Os05g0442400	2.60353	89	8.02022	267	10.1038	324	2.28714	73	2.57631	93	3.12719	108	0.00290264	-1.14265	down	--	--	Molecular Function: DNA binding (GO:0003677);; Cellular Component: nucleus (GO:0005634);;	K08869|1.8e-24|cre:CHLREDRAFT_165812|K08869 aarF domain-containing kinase | (RefSeq) predicted protein	--	[O]	Posttranslational modification, protein turnover, chaperones	Myb-like DNA-binding domain	Transcription factor DIVARICATA OS=Antirrhinum majus OX=4151 GN=DIVARICATA PE=2 SV=1	K	Transcription	transcription factor DIVARICATA [Oryza sativa Japonica Group]	molecular function: binding (GO:0005488);; cellular component: cell (GO:0005623);; cellular component: organelle (GO:0043226);; cellular component: cell part (GO:0044464)
Os05g0445650	Os05g0445650	0.653679	55	0.594362	49	0.533636	43	0	0	0.173071	16	0.306711	26	0.00481005	-1.6992	down	--	--	--	--	--	--	--	--	--	S	Function unknown	hypothetical protein EE612_029824 [Oryza sativa]	--
Os05g0458500	Os05g0458500	0.924199	59	0.585724	37	0.794638	48	0.392489	24	0.235923	16	0.282249	18	0.0119837	-1.09305	down	[P]	Inorganic ion transport and metabolism	Molecular Function: copper ion binding (GO:0005507);; Biological Process: lignin catabolic process (GO:0046274);; Cellular Component: apoplast (GO:0048046);; Molecular Function: hydroquinone:oxygen oxidoreductase activity (GO:0052716);;	K05909|0.0e+00|dosa:Os05t0458500-00|K05909 laccase [EC:1.10.3.2] | (RefSeq) Os05g0458500; Similar to Laccase (EC 1.10.3.2).	--	[Q]	Secondary metabolites biosynthesis, transport and catabolism	Multicopper oxidase	Laccase-12 OS=Oryza sativa subsp. japonica OX=39947 GN=LAC12 PE=3 SV=2	Q	Secondary metabolites biosynthesis, transport and catabolism	laccase-13 [Oryza sativa Japonica Group]	molecular function: binding (GO:0005488);; biological process: metabolic process (GO:0008152);; biological process: cellular process (GO:0009987);; biological process: single-organism process (GO:0044699);; cellular component: extracellular region (GO:0005576);; molecular function: catalytic activity (GO:0003824)
Os05g0459400	Os05g0459400	1.39807	109	0.740521	58	0.648372	49	0.275181	21	0.344036	29	0.536947	43	0.010924	-1.0458	down	--	--	Molecular Function: microtubule motor activity (GO:0003777);; Molecular Function: ATP binding (GO:0005524);; Cellular Component: microtubule (GO:0005874);; Biological Process: microtubule-based movement (GO:0007018);; Molecular Function: microtubule binding (GO:0008017);; Cellular Component: chloroplast (GO:0009507);;	K10403|0.0e+00|dosa:Os05t0459400-01|K10403 kinesin family member 22 | (RefSeq) Os05g0459400; Kinesin, motor region domain containing protein.	--	[Z]	Cytoskeleton	Kinesin motor domain	Kinesin-like protein KIN-10C OS=Oryza sativa subsp. japonica OX=39947 GN=KIN10C PE=2 SV=1	Z	Cytoskeleton	kinesin-like protein KIN-10C isoform X2 [Oryza sativa Japonica Group]	molecular function: catalytic activity (GO:0003824);; molecular function: binding (GO:0005488);; cellular component: cell (GO:0005623);; cellular component: organelle (GO:0043226);; cellular component: organelle part (GO:0044422);; cellular component: cell part (GO:0044464);; cellular component: supramolecular complex (GO:0099080);; biological process: cellular process (GO:0009987);; biological p…
Os05g0479700	Os05g0479700	0.513896	39	0.641894	48	0.226268	17	1.19223	84	1.01841	81	1.19229	92	0.000240553	1.48904	up	--	--	Molecular Function: ADP binding (GO:0043531);;	K13457|4.6e-20|ats:109760587|K13457 disease resistance protein RPM1 | (RefSeq) LOC109760587; putative disease resistance RPP13-like protein 3	Plant-pathogen interaction (ko04626)	--	--	NB-ARC domain	Disease resistance protein RGA5 OS=Oryza sativa subsp. japonica OX=39947 GN=RGA5 PE=1 SV=1	S	Function unknown	hypothetical protein EE612_030209 [Oryza sativa]	molecular function: binding (GO:0005488)
Os05g0488500	Os05g0488500	0.934525	33	1.71909	60	1.05149	35	0.544497	18	0.59337	22	0.314484	12	0.0203755	-1.09792	down	--	--	Cellular Component: integral component of membrane (GO:0016021);;	--	--	--	--	--	Uncharacterized protein At5g19025 OS=Arabidopsis thaliana OX=3702 GN=At5g19025 PE=2 SV=3	S	Function unknown	uncharacterized protein At5g19025 [Oryza sativa Japonica Group]	cellular component: membrane (GO:0016020);; cellular component: membrane part (GO:0044425)
Os05g0490600	Os05g0490600	0.642874	39	0.56682	34	0.895333	51	0.161266	9	0.355303	23	0.376944	23	0.0202782	-1.00747	down	--	--	Molecular Function: DNA binding (GO:0003677);; Cellular Component: nucleus (GO:0005634);;	K09422|1.1e-228|dosa:Os05t0490600-00|K09422 transcription factor MYB, plant | (RefSeq) Os05g0490600; OSMYB5.	--	[K]	Transcription	Myb-like DNA-binding domain	Transcription factor GAMYB OS=Oryza sativa subsp. indica OX=39946 GN=GAM1 PE=2 SV=1	K	Transcription	hypothetical protein OsI_20426 [Oryza sativa Indica Group]	molecular function: binding (GO:0005488);; cellular component: cell (GO:0005623);; cellular component: organelle (GO:0043226);; cellular component: cell part (GO:0044464)
Os05g0491400	Os05g0491400	5.99941	208	8.22414	280	35.3209	1158	1.63301	53	1.00795	37	3.35833	119	2.39e-07	-2.81777	down	--	--	Molecular Function: molecular_function (GO:0003674);; Molecular Function: catalytic activity (GO:0003824);; Molecular Function: protein kinase activity (GO:0004672);; Molecular Function: protein serine/threonine kinase activity (GO:0004674);; Molecular Function: transmembrane receptor protein serine/threonine kinase activity (GO:0004675);; Molecular Function: transmembrane signaling receptor acti…	K00109|3.8e-21|obr:102718692|K00109 2-hydroxyglutarate dehydrogenase [EC:1.1.99.2] | (RefSeq) L-2-hydroxyglutarate dehydrogenase, mitochondrial	Butanoate metabolism (ko00650)	[R]	General function prediction only	Leucine rich repeat N-terminal domain	Leucine-rich repeat protein 1 OS=Oryza sativa subsp. indica OX=39946 GN=LRR1 PE=3 SV=1	S	Function unknown	leucine-rich repeat protein 1-like [Oryza sativa Japonica Group]	molecular function: catalytic activity (GO:0003824);; biological process: metabolic process (GO:0008152);; biological process: cellular process (GO:0009987);; molecular function: signal transducer activity (GO:0004871);; molecular function: molecular transducer activity (GO:0060089);; biological process: signaling (GO:0023052);; biological process: single-organism process (GO:0044699);; biologica…
Os05g0493500	Os05g0493500	1.20419	65	0.929054	49	1.08506	55	0.46114	23	0.308238	18	0.201441	11	0.000920407	-1.46961	down	--	--	Cellular Component: host cell nucleus (GO:0042025);;	K21777|2.6e-259|dosa:Os05t0493500-00|K21777 G2/mitotic-specific cyclin-B, other | (RefSeq) Os05g0493500; Similar to Cyclin-B1-5.	--	[D]	Cell cycle control, cell division, chromosome partitioning	Cyclin, N-terminal domain	Cyclin-B1-5 OS=Oryza sativa subsp. japonica OX=39947 GN=CYCB1-5 PE=3 SV=1	D	Cell cycle control, cell division, chromosome partitioning	hypothetical protein EE612_030351, partial [Oryza sativa]	cellular component: other organism (GO:0044215);; cellular component: other organism part (GO:0044217)
Os05g0499600	Os05g0499600	1.30884	80	1.39083	83	1.19463	69	1.67679	95	3.02249	193	2.98224	184	5.22e-05	1.18176	up	[G]	Carbohydrate transport and metabolism	Molecular Function: UDP-glycosyltransferase activity (GO:0008194);; Cellular Component: intracellular membrane-bounded organelle (GO:0043231);;	K23260|5.5e-76|pda:103707602|K23260 scopoletin glucosyltransferase [EC:2.4.1.128] | (RefSeq) scopoletin glucosyltransferase-like	Phenylpropanoid biosynthesis (ko00940)	[GC]	Carbohydrate transport and metabolism;; Energy production and conversion	UDP-glucoronosyl and UDP-glucosyl transferase	UDP-glycosyltransferase 73C5 OS=Arabidopsis thaliana OX=3702 GN=UGT73C5 PE=2 SV=1	S	Function unknown	UDP-glycosyltransferase 73C5 [Oryza sativa Japonica Group]	molecular function: catalytic activity (GO:0003824);; cellular component: cell (GO:0005623);; cellular component: organelle (GO:0043226);; cellular component: cell part (GO:0044464)
Os05g0531000	Os05g0531000	0.593486	15	2.42707	60	2.45793	58	2.57938	60	3.41853	90	4.24543	108	0.0139493	1.10693	up	--	--	--	--	--	--	--	Senescence regulator	--	S	Function unknown	uncharacterized protein LOC4339412 [Oryza sativa Japonica Group]	--
Os05g0540900	Os05g0540900	1.96434	100	3.59149	179	2.01949	97	0.908812	43	0.459702	25	1.93427	100	0.0182583	-1.02239	down	--	--	Cellular Component: integral component of membrane (GO:0016021);;	--	--	--	--	Cotton fibre expressed protein	Pathogen-associated molecular patterns-induced protein A70 OS=Arabidopsis thaliana OX=3702 GN=A70 PE=1 SV=1	S	Function unknown	uncharacterized protein LOC4339469 [Oryza sativa Japonica Group]	cellular component: membrane (GO:0016020);; cellular component: membrane part (GO:0044425)
Os05g0565100	Os05g0565100	1.10063	56	0.550206	28	0.474758	23	2.15687	102	1.77539	94	1.96033	100	1.22e-05	1.67071	up	--	--	Cellular Component: integral component of membrane (GO:0016021);; Molecular Function: oxidoreductase activity (GO:0016491);; Molecular Function: heme binding (GO:0020037);;	--	--	[T]	Signal transduction mechanisms	Eukaryotic cytochrome b561	Cytochrome b561 domain-containing protein At2g30890 OS=Arabidopsis thaliana OX=3702 GN=At2g30890 PE=2 SV=1	S	Function unknown	cytochrome b561 domain-containing protein At2g30890 [Oryza sativa Japonica Group]	cellular component: membrane (GO:0016020);; cellular component: membrane part (GO:0044425);; molecular function: catalytic activity (GO:0003824);; molecular function: binding (GO:0005488)
Os06g0107600	Os06g0107600	0.991815	54	0.98375	53	0.696599	36	0.357347	19	0.545214	32	0.167895	10	0.0322007	-1.01944	down	--	--	Cellular Component: integral component of membrane (GO:0016021);; Molecular Function: transmembrane transporter activity (GO:0022857);;	K17500|5.4e-52|nto:104085001|K17500 integrin-linked kinase-associated serine/threonine phosphatase 2C [EC:3.1.3.16] | (RefSeq) WAT1-related protein At3g18200 isoform X1	--	--	--	EamA-like transporter family	WAT1-related protein At3g30340 OS=Arabidopsis thaliana OX=3702 GN=At3g30340 PE=2 SV=1	S	Function unknown	WAT1-related protein At4g01440 [Oryza sativa Japonica Group]	cellular component: membrane (GO:0016020);; cellular component: membrane part (GO:0044425);; molecular function: transporter activity (GO:0005215);; biological process: localization (GO:0051179)
Os06g0119300	Os06g0119300	0.501249	50	0.3578	35	0.341324	32	0.72054	67	0.656785	69	0.813255	82	0.00197171	1.0846	up	--	--	Cellular Component: integral component of membrane (GO:0016021);;	--	--	--	--	Domain of unknown function (DUF4220)	--	--	--	uncharacterized protein LOC4339943 [Oryza sativa Japonica Group]	cellular component: membrane (GO:0016020);; cellular component: membrane part (GO:0044425)
Os06g0127800	Os06g0127800	0.607247	69	0.535357	60	0.564475	61	0.101372	11	0.179082	22	0.291116	34	0.000766128	-1.34892	down	--	--	Cellular Component: nucleus (GO:0005634);; Biological Process: positive regulation of brassinosteroid mediated signaling pathway (GO:1900459);;	K14494|1.0e-55|adu:107469592|K14494 DELLA protein | (RefSeq) DELLA protein GAI1-like	Plant hormone signal transduction (ko04075)	--	--	GRAS domain family	Protein DWARF AND LOW-TILLERING OS=Oryza sativa subsp. japonica OX=39947 GN=DLT PE=1 SV=1	K	Transcription	protein DWARF AND LOW-TILLERING-like [Oryza sativa Japonica Group]	cellular component: cell (GO:0005623);; cellular component: organelle (GO:0043226);; cellular component: cell part (GO:0044464);; biological process: biological regulation (GO:0065007)
Os06g0136201	Os06g0136201	0.112042	34	0.110759	33	0.08172	23	0.245905	68	0.21468	67	0.183602	56	0.000784643	1.28738	up	--	--	--	--	--	--	--	--	--	--	--	Os06g0136201 [Oryza sativa Japonica Group]	--
Os06g0142300	Os06g0142300	47.3539	1001	33.3973	693	28.2539	565	67.9658	1340	78.7591	1755	71.3546	1530	1.14e-10	1.2255	up	--	--	Cellular Component: integral component of membrane (GO:0016021);;	--	--	--	--	Early nodulin 93 ENOD93 protein	Early nodulin-93 OS=Glycine max OX=3847 PE=2 SV=1	S	Function unknown	early nodulin-93 [Oryza sativa Japonica Group]	cellular component: membrane (GO:0016020);; cellular component: membrane part (GO:0044425)
Os06g0166500	Os06g0166500	3.2389	118	1.06309	38	3.13943	108	0.513442	18	1.45691	56	0.884573	33	0.0174534	-1.12339	down	--	--	Cellular Component: nucleus (GO:0005634);; Biological Process: regulation of transcription, DNA-templated (GO:0006355);; Biological Process: auxin-activated signaling pathway (GO:0009734);;	K14484|2.1e-81|dosa:Os06t0166500-01|K14484 auxin-responsive protein IAA | (RefSeq) Os06g0166500; Similar to Auxin-responsive protein IAA20 (Indoleacetic acid-induced protein 20).	Plant hormone signal transduction (ko04075)	--	--	AUX/IAA family	Auxin-responsive protein IAA20 OS=Oryza sativa subsp. japonica OX=39947 GN=IAA20 PE=2 SV=1	K	Transcription	auxin-responsive protein IAA20 [Oryza sativa Japonica Group]	cellular component: cell (GO:0005623);; cellular component: organelle (GO:0043226);; cellular component: cell part (GO:0044464);; biological process: biological regulation (GO:0065007);; biological process: cellular process (GO:0009987);; biological process: signaling (GO:0023052);; biological process: single-organism process (GO:0044699);; biological process: response to stimulus (GO:0050896)
Os06g0171500	Os06g0171500	0.218393	13	0.391005	23	0.382754	22	0.689492	38	0.621129	39	0.738668	44	0.00323721	1.24038	up	--	--	--	--	--	--	--	--	--	--	--	hypothetical protein DAI22_06g050700 [Oryza sativa Japonica Group]	--
Os06g0180666	Os06g0180666	1.08526	32	2.94473	83	3.00039	82	0.705126	19	0.802259	25	1.33432	39	0.0150483	-1.09127	down	--	--	--	--	--	--	--	--	--	O	Posttranslational modification, protein turnover, chaperones	hypothetical protein EE612_032278 [Oryza sativa]	--
Os06g0184500	Os06g0184500	0.491791	42	0.715658	60	0.565616	46	0.273482	22	0.179602	16	0.251312	22	0.00873084	-1.10687	down	--	--	Biological Process: reproduction (GO:0000003);; Biological Process: developmental process involved in reproduction (GO:0003006);; Molecular Function: protein binding (GO:0005515);; Cellular Component: cellular_component (GO:0005575);; Cellular Component: intracellular (GO:0005622);; Cellular Component: cell (GO:0005623);; Cellular Component: cytoplasm (GO:0005737);; Cellular Component: endosome (…	--	--	--	--	NPH3 family	BTB/POZ domain-containing protein NPY1 OS=Arabidopsis thaliana OX=3702 GN=NPY1 PE=2 SV=1	S	Function unknown	BTB/POZ domain-containing protein NPY1 [Oryza sativa Japonica Group]	biological process: reproduction (GO:0000003);; biological process: reproductive process (GO:0022414);; biological process: developmental process (GO:0032502);; molecular function: binding (GO:0005488);; cellular component: cell (GO:0005623);; cellular component: cell part (GO:0044464);; cellular component: organelle (GO:0043226);; cellular component: membrane (GO:0016020);; biological process: l…
Os06g0194900	Os06g0194900	273.785	28059	282.723	28059	327.022	31032	538.157	53584	592.009	62865	521.139	52951	9.88e-12	1.0475	up	[M]	Cell wall/membrane/envelope biogenesis	Biological Process: sucrose metabolic process (GO:0005985);; Biological Process: seed maturation (GO:0010431);; Molecular Function: sucrose synthase activity (GO:0016157);; Biological Process: protein tetramerization (GO:0051262);;	K00695|0.0e+00|dosa:Os06t0194900-01|K00695 sucrose synthase [EC:2.4.1.13] | (RefSeq) Os06g0194900, RSUS2, SUCROSE_SYNTHASE_2; Sucrose synthase 2 (EC 2.4.1.13).	Starch and sucrose metabolism (ko00500)	[M]	Cell wall/membrane/envelope biogenesis	Sucrose synthase	Sucrose synthase 2 OS=Oryza sativa subsp. japonica OX=39947 GN=SUS2 PE=1 SV=2	M	Cell wall/membrane/envelope biogenesis	sucrose synthase 2 [Oryza sativa Japonica Group]	biological process: metabolic process (GO:0008152);; biological process: cellular process (GO:0009987);; biological process: single-organism process (GO:0044699);; biological process: reproduction (GO:0000003);; biological process: reproductive process (GO:0022414);; biological process: multicellular organismal process (GO:0032501);; biological process: developmental process (GO:0032502);; molecu…
Os06g0217300	Os06g0217300	1.66642	74	1.13746	50	1.99184	84	2.62845	109	2.25237	106	3.41401	154	0.000723274	1.01021	up	--	--	Molecular Function: RNA polymerase II regulatory region sequence-specific DNA binding (GO:0000977);; Molecular Function: transcription factor activity, sequence-specific DNA binding (GO:0003700);; Cellular Component: nucleus (GO:0005634);; Biological Process: positive regulation of transcription from RNA polymerase II promoter (GO:0045944);; Molecular Function: protein dimerization activity (GO:0…	K09264|2.7e-30|lja:Lj1g3v0175780.2|K09264 MADS-box transcription factor, plant | (RefSeq) Lj1g3v0175780.2; -	--	[K]	Transcription	SRF-type transcription factor (DNA-binding and dimerisation domain)	MADS-box transcription factor 55 OS=Oryza sativa subsp. japonica OX=39947 GN=MADS55 PE=2 SV=2	K	Transcription	MADS-box transcription factor 55 isoform X2 [Oryza sativa Japonica Group]	molecular function: binding (GO:0005488);; molecular function: nucleic acid binding transcription factor activity (GO:0001071);; biological process: biological regulation (GO:0065007);; cellular component: cell (GO:0005623);; cellular component: organelle (GO:0043226);; cellular component: cell part (GO:0044464)
Os06g0219900	Os06g0219900	1.82141	85	2.67859	122	1.86734	82	4.71426	204	4.27425	209	4.05091	190	3.85e-06	1.25613	up	--	--	--	K00020|2.5e-13|mtr:MTR_8g088900|K00020 3-hydroxyisobutyrate dehydrogenase [EC:1.1.1.31] | (RefSeq) 6-phosphogluconate dehydrogenase-like protein	Valine, leucine and isoleucine degradation (ko00280)	--	--	Phosphate-induced protein 1 conserved region	Protein EXORDIUM-like 2 OS=Arabidopsis thaliana OX=3702 GN=EXL2 PE=2 SV=1	S	Function unknown	protein EXORDIUM-like 2 [Oryza sativa Japonica Group]	--
Os06g0226000	Os06g0226000	1.15493	113	1.31297	149	2.04557	187	0.01699	2	0	0	0.064785	8	3.48e-25	-5.27778	down	--	--	--	K02218|5.7e-44|sbi:8069780|K02218 casein kinase 1 [EC:2.7.11.1] | (RefSeq) uncharacterized protein LOC8069780	--	[L]	Replication, recombination and repair	DDE superfamily endonuclease	--	S	Function unknown	hypothetical protein OsJ_20664 [Oryza sativa Japonica Group]	--
Os06g0228200	Os06g0228200	5.68562	371	3.70226	262	4.46342	309	1.91857	133	1.86195	133	2.13897	142	5.78e-06	-1.00892	down	[G]	Carbohydrate transport and metabolism	Molecular Function: channel activity (GO:0015267);; Cellular Component: integral component of membrane (GO:0016021);;	K09874|2.0e-86|dosa:Os06t0228200-01|K09874 aquaporin NIP | (RefSeq) Os06g0228200, LSI6, LOW_SILICON_RICE_6; Aquaporin NIP III subfamily protein, Aquaporin, Silicon influx transporter, Water transport	--	[G]	Carbohydrate transport and metabolism	Major intrinsic protein	Aquaporin NIP2-2 OS=Oryza sativa subsp. japonica OX=39947 GN=NIP2-2 PE=1 SV=1	G	Carbohydrate transport and metabolism	hypothetical protein EE612_032849, partial [Oryza sativa]	molecular function: transporter activity (GO:0005215);; biological process: localization (GO:0051179);; cellular component: membrane (GO:0016020);; cellular component: membrane part (GO:0044425)
Os06g0229900	Os06g0229900	4.34264	205	2.48569	115	2.84542	127	5.90081	259	6.67549	331	4.70857	225	7.51e-05	1.07421	up	--	--	--	--	--	--	--	--	--	G	Carbohydrate transport and metabolism	hypothetical protein EE612_032872 [Oryza sativa]	--
Os06g0232300	Os06g0232300	0.966758	87	0.577817	51	0.36421	32	0.185216	16	0.375019	36	0.148784	14	0.0196019	-1.16637	down	--	--	Biological Process: auxin-activated signaling pathway (GO:0009734);; Cellular Component: integral component of membrane (GO:0016021);; Biological Process: transmembrane transport (GO:0055085);;	K13947|0.0e+00|dosa:Os06t0232300-01|K13947 auxin efflux carrier family protein | (RefSeq) Os06g0232300, PIN_PROTEIN_1C, PIN1C; Similar to Auxin transport protein REH1.	--	--	--	Membrane transport protein	Probable auxin efflux carrier component 1c OS=Oryza sativa subsp. japonica OX=39947 GN=PIN1C PE=2 SV=1	U	Intracellular trafficking, secretion, and vesicular transport	RecName: Full=Probable auxin efflux carrier component 1c; Short=OsPIN1c; AltName: Full=OsPIN1a [Oryza sativa Japonica Group]	biological process: cellular process (GO:0009987);; biological process: signaling (GO:0023052);; biological process: single-organism process (GO:0044699);; biological process: response to stimulus (GO:0050896);; biological process: biological regulation (GO:0065007);; cellular component: membrane (GO:0016020);; cellular component: membrane part (GO:0044425);; biological process: localization (GO:…
Os06g0263801	Os06g0263801	0.722287	49	0.983408	65	0.589525	38	0.296886	19	0.191278	14	0.387694	27	0.00733395	-1.16175	down	--	--	--	--	--	--	--	--	--	K	Transcription	hypothetical protein EE612_033222, partial [Oryza sativa]	--
Os06g0284900	Os06g0284900	2.39641	42	1.75838	30	1.58363	26	3.45825	56	4.59767	85	4.41892	78	0.000229931	1.33622	up	--	--	--	--	--	--	--	--	--	--	--	hypothetical protein EE612_033393, partial [Oryza sativa]	--
Os06g0297400	Os06g0297400	0.492647	65	0.325082	42	0.445605	55	0.130754	16	0.133129	19	0.242082	32	0.00644938	-1.10012	down	--	--	Cellular Component: integral component of membrane (GO:0016021);;	K11267|7.9e-34|dosa:Os06t0285900-00|K11267 sister chromatid cohesion protein PDS5 | (RefSeq) Os06g0285900; Similar to embryogenesis transmembrane protein.	--	[R]	General function prediction only	Domain of unknown function	--	S	Function unknown	uncharacterized protein LOC9269758 isoform X1 [Oryza sativa Japonica Group]	cellular component: membrane (GO:0016020);; cellular component: membrane part (GO:0044425)
Os06g0492900	Os06g0492900	1.08581	70	0.983314	62	0.760164	46	0.256315	16	0.500921	34	0.406725	27	0.00916274	-1.03563	down	--	--	Molecular Function: protein binding (GO:0005515);;	K11843|6.0e-07|aip:110267024|K11843 ubiquitin carboxyl-terminal hydrolase 14 [EC:3.4.19.12] | (RefSeq) FBD-associated F-box protein At4g10400-like	--	--	--	FBD	F-box/FBD/LRR-repeat protein At5g22700 OS=Arabidopsis thaliana OX=3702 GN=At5g22700 PE=2 SV=2	S	Function unknown	F-box/FBD/LRR-repeat protein At1g13570 [Oryza sativa Japonica Group]	molecular function: binding (GO:0005488)
Os06g0549633	Os06g0549633	1.53862	75	1.14592	68	2.15724	123	0.085624	6	0	0	0.098584	7	1.88e-11	-4.66671	down	[C]	Energy production and conversion	Molecular Function: oxidoreductase activity (GO:0016491);; Molecular Function: FAD binding (GO:0071949);;	K22395|4.8e-142|sita:101776174|K22395 cinnamyl-alcohol dehydrogenase [EC:1.1.1.195] | (RefSeq) inactive tetrahydrocannabinolic acid synthase	Phenylpropanoid biosynthesis (ko00940)	--	--	FAD binding domain	Berberine bridge enzyme-like Cyn d 4 OS=Cynodon dactylon OX=28909 PE=1 SV=1	C	Energy production and conversion	berberine bridge enzyme-like 8 [Oryza sativa Japonica Group]	molecular function: catalytic activity (GO:0003824);; molecular function: binding (GO:0005488)
Os06g0560000	Os06g0560000	0.55472	40	1.05494	72	0.579599	39	0.212458	14	0.294374	22	0.262067	19	0.00408194	-1.28183	down	--	--	Molecular Function: iron ion transmembrane transporter activity (GO:0005381);; Cellular Component: integral component of membrane (GO:0016021);;	K14685|8.0e-261|dosa:Os06t0560000-01|K14685 solute carrier family 40 (iron-regulated transporter), member 1 | (RefSeq) Os06g0560000; Ferroportin1 family protein.	--	[P]	Inorganic ion transport and metabolism	Ferroportin1 (FPN1)	Solute carrier family 40 member 1 OS=Oryza sativa subsp. japonica OX=39947 GN=Os06g0560000 PE=2 SV=1	U	Intracellular trafficking, secretion, and vesicular transport	solute carrier family 40 member 1 isoform X1 [Oryza sativa Japonica Group]	molecular function: transporter activity (GO:0005215);; biological process: localization (GO:0051179);; cellular component: membrane (GO:0016020);; cellular component: membrane part (GO:0044425)
Os06g0561000	Os06g0561000	11.6595	548	15.9074	733	17.8493	793	3.52472	155	6.11819	303	9.31925	444	2.15e-05	-1.06537	down	--	--	Molecular Function: iron ion binding (GO:0005506);; Cellular Component: cytoplasm (GO:0005737);; Biological Process: inositol catabolic process (GO:0019310);; Molecular Function: inositol oxygenase activity (GO:0050113);;	K00469|1.2e-185|dosa:Os06t0561000-01|K00469 inositol oxygenase [EC:1.13.99.1] | (RefSeq) Os06g0561000; Similar to Myo-inositol oxygenase.	Ascorbate and aldarate metabolism (ko00053);; Inositol phosphate metabolism (ko00562)	[R]	General function prediction only	Myo-inositol oxygenase	Probable inositol oxygenase OS=Oryza sativa subsp. japonica OX=39947 GN=Os06g0561000 PE=2 SV=1	S	Function unknown	probable inositol oxygenase [Oryza sativa Japonica Group]	molecular function: binding (GO:0005488);; cellular component: cell (GO:0005623);; cellular component: cell part (GO:0044464);; biological process: metabolic process (GO:0008152);; biological process: cellular process (GO:0009987);; biological process: single-organism process (GO:0044699);; molecular function: catalytic activity (GO:0003824)
Os06g0592500	Os06g0592500	14.5325	366	18.0182	445	14.4783	345	18.6764	439	36.4411	967	28.869	738	1.89e-06	1.05168	up	--	--	Molecular Function: DNA binding (GO:0003677);;	K03627|2.5e-75|dosa:Os06t0592500-01|K03627 putative transcription factor | (RefSeq) Os06g0592500; Similar to Ethylene-responsive transcriptional coactivator.	--	[K]	Transcription	Multiprotein bridging factor 1	Multiprotein-bridging factor 1c OS=Arabidopsis thaliana OX=3702 GN=MBF1C PE=1 SV=1	K	Transcription	multiprotein-bridging factor 1c [Oryza sativa Japonica Group]	molecular function: binding (GO:0005488)
Os06g0612951	Os06g0612951	3.2497	65	2.84244	56	3.43916	65	0.48309	9	1.41235	30	2.18043	44	0.0169201	-1.02851	down	--	--	--	--	--	--	--	--	--	S	Function unknown	hypothetical protein EE612_035315, partial [Oryza sativa]	--
Os06g0613000	Os06g0613000	8.84009	551	10.7143	655	25.1048	1480	2.79323	163	3.24699	214	6.18659	391	4.24e-07	-1.65618	down	[S]	Function unknown	Molecular Function: catalytic activity (GO:0003824);;	K09955|3.2e-281|dosa:Os06t0613000-01|K09955 uncharacterized protein | (RefSeq) Os06g0613000; Hypothetical conserved gene.	--	--	--	Beta-L-arabinofuranosidase, GH127	--	S	Function unknown	hypothetical protein OsI_23691 [Oryza sativa Indica Group]	molecular function: catalytic activity (GO:0003824)
Os06g0613200	Os06g0613200	1.59053	30	7.80889	141	13.9741	242	0.355145	7	2.07757	41	2.75851	52	0.00257701	-1.93603	down	--	--	--	--	--	--	--	--	--	S	Function unknown	hypothetical protein EE612_035318, partial [Oryza sativa]	--
Os06g0625700	Os06g0625700	2.27255	174	1.98151	149	6.15766	446	1.03649	74	0.858924	70	1.26135	98	7.28e-05	-1.4759	down	[N]	Cell motility	Cellular Component: integral component of membrane (GO:0016021);;	K13680|1.4e-306|dosa:Os06t0625700-01|K13680 beta-mannan synthase [EC:2.4.1.32] | (RefSeq) Os06g0625700; Glycosyl transferase, family 2 domain containing protein.	--	--	--	Glycosyl transferase family group 2	Probable glucomannan 4-beta-mannosyltransferase 9 OS=Oryza sativa subsp. japonica OX=39947 GN=CSLA9 PE=2 SV=1	M	Cell wall/membrane/envelope biogenesis	probable glucomannan 4-beta-mannosyltransferase 9 [Oryza sativa Japonica Group]	cellular component: membrane (GO:0016020);; cellular component: membrane part (GO:0044425)
Os06g0627100	Os06g0627100	0.762982	20	1.49158	38	2.33243	57	4.34701	105	0.974708	27	3.10803	82	0.0350123	1.12289	up	--	--	--	--	--	--	--	--	--	--	--	Os06g0627101 [Oryza sativa Japonica Group]	--
Os06g0635700	Os06g0635700	0.428449	33	0.565339	42	0.560162	40	0.086351	7	0.283161	23	0.217461	17	0.0130289	-1.12633	down	--	--	Molecular Function: DNA binding (GO:0003677);; Molecular Function: transcription factor activity, sequence-specific DNA binding (GO:0003700);; Cellular Component: nucleus (GO:0005634);;	--	--	--	--	--	--	--	--	Os06g0635700, partial [Oryza sativa Japonica Group]	molecular function: binding (GO:0005488);; molecular function: nucleic acid binding transcription factor activity (GO:0001071);; biological process: biological regulation (GO:0065007);; cellular component: cell (GO:0005623);; cellular component: organelle (GO:0043226);; cellular component: cell part (GO:0044464)
Os06g0643500	Os06g0643500	3.74932	183	1.64049	79	2.66792	124	0.650985	30	0.871869	45	1.14904	57	0.00013521	-1.37167	down	--	--	--	--	--	--	--	Hydrophobic seed protein	36.4 kDa proline-rich protein OS=Solanum lycopersicum OX=4081 GN=TPRP-F1 PE=2 SV=1	S	Function unknown	36.4 kDa proline-rich protein [Oryza sativa Japonica Group]	--
Os06g0646100	Os06g0646100	1.77584	44	1.54783	37	3.57716	83	0.678348	16	0.645661	17	0.982983	25	0.0034323	-1.31394	down	--	--	--	--	--	--	--	--	--	S	Function unknown	uncharacterized protein LOC4341658 [Oryza sativa Japonica Group]	--
Os06g0661500	Os06g0661500	10.9377	331	6.07435	181	6.36442	183	17.1629	485	12.2233	390	10.7932	332	0.00020465	1.02674	up	--	--	--	--	--	--	--	--	--	S	Function unknown	uncharacterized protein LOC4341746 [Oryza sativa Japonica Group]	--
Os06g0671800	Os06g0671800	1.43493	162	1.1925	132	1.83427	195	0.267921	29	0.584337	70	0.644217	74	2.7e-05	-1.34168	down	--	--	Cellular Component: nucleus (GO:0005634);; Cellular Component: cytosol (GO:0005829);; Cellular Component: plasma membrane (GO:0005886);; Biological Process: cellular response to auxin stimulus (GO:0071365);; Biological Process: protein localization involved in auxin polar transport (GO:1901703);;	K19996|4.7e-48|egu:105055685|K19996 phosphatidylinositol transfer protein SFH5 | (RefSeq) patellin-4	--	[I]	Lipid transport and metabolism	CRAL/TRIO domain	Patellin-4 OS=Arabidopsis thaliana OX=3702 GN=PATL4 PE=1 SV=2	S	Function unknown	hypothetical protein EE612_035977 [Oryza sativa]	cellular component: cell (GO:0005623);; cellular component: organelle (GO:0043226);; cellular component: cell part (GO:0044464);; cellular component: membrane (GO:0016020);; biological process: cellular process (GO:0009987);; biological process: response to stimulus (GO:0050896);; biological process: localization (GO:0051179)
Os06g0688200	Os06g0688200	5.48968	89	5.3167	84	8.50582	130	1.09584	17	1.13149	20	0.688382	12	2.75e-09	-2.41624	down	--	--	Cellular Component: integral component of membrane (GO:0016021);;	--	--	--	--	Lytic transglycolase	Putative EG45-like domain containing protein 1 OS=Arabidopsis thaliana OX=3702 GN=EGC1 PE=3 SV=1	S	Function unknown	hypothetical protein EE612_036164 [Oryza sativa]	cellular component: membrane (GO:0016020);; cellular component: membrane part (GO:0044425)
Os06g0704500	Os06g0704500	1.45754	77	1.12091	58	2.09313	105	0.538581	27	0.939292	53	0.395231	22	0.0145062	-1.03218	down	--	--	Biological Process: cell morphogenesis (GO:0000902);; Biological Process: cell morphogenesis involved in differentiation (GO:0000904);; Molecular Function: molecular_function (GO:0003674);; Molecular Function: structural molecule activity (GO:0005198);; Molecular Function: structural constituent of cell wall (GO:0005199);; Cellular Component: cellular_component (GO:0005575);; Cellular Component: …	--	--	--	--	Leucine rich repeat	Leucine-rich repeat extensin-like protein 1 OS=Arabidopsis thaliana OX=3702 GN=LRX1 PE=1 SV=1	S	Function unknown	Os06g0704500, partial [Oryza sativa Japonica Group]	biological process: cellular process (GO:0009987);; biological process: developmental process (GO:0032502);; biological process: single-organism process (GO:0044699);; biological process: cellular component organization or biogenesis (GO:0071840);; molecular function: structural molecule activity (GO:0005198);; cellular component: cell (GO:0005623);; cellular component: cell part (GO:0044464);; c…
Os06g0705350	Os06g0705350	0.559887	48	0.42397	36	0.41765	34	0.14379	12	0.127287	12	0.182141	16	0.00171601	-1.36871	down	--	--	Molecular Function: zinc ion binding (GO:0008270);; Biological Process: RNA modification (GO:0009451);; Cellular Component: intracellular membrane-bounded organelle (GO:0043231);;	K23541|2.9e-111|vvi:100265089|K23541 Ca2+/H+ antiporter, TMEM165/GDT1 family | (RefSeq) putative pentatricopeptide repeat-containing protein At3g23330	--	[R]	General function prediction only	PPR repeat family	Pentatricopeptide repeat-containing protein At5g48910 OS=Arabidopsis thaliana OX=3702 GN=PCMP-H38 PE=2 SV=1	S	Function unknown	Os06g0705350 [Oryza sativa Japonica Group]	molecular function: binding (GO:0005488);; biological process: metabolic process (GO:0008152);; biological process: cellular process (GO:0009987);; cellular component: cell (GO:0005623);; cellular component: organelle (GO:0043226);; cellular component: cell part (GO:0044464)
Os06g0707300	Os06g0707300	3.57006	245	5.78846	389	3.85304	250	8.30514	530	13.5756	978	9.69614	673	9.72e-10	1.47376	up	--	--	Molecular Function: protein binding (GO:0005515);;	--	--	--	--	Protein of unknown function (DUF295)	--	S	Function unknown	uncharacterized protein LOC4342013 [Oryza sativa Japonica Group]	molecular function: binding (GO:0005488)
Os06g0711800	Os06g0711800	3.87915	127	3.19781	103	3.05001	94	1.16121	36	0.708855	25	1.27411	43	2.58e-05	-1.44558	down	--	--	Molecular Function: enzyme inhibitor activity (GO:0004857);; Biological Process: negative regulation of catalytic activity (GO:0043086);;	K01051|4.5e-08|atr:18423947|K01051 pectinesterase [EC:3.1.1.11] | (RefSeq) pectinesterase	Pentose and glucuronate interconversions (ko00040)	--	--	Plant invertase/pectin methylesterase inhibitor	21 kDa protein OS=Daucus carota OX=4039 PE=2 SV=1	S	Function unknown	21 kDa protein [Oryza sativa Japonica Group]	molecular function: molecular function regulator (GO:0098772);; biological process: biological regulation (GO:0065007)
Os06g0715200	Os06g0715200	2.94324	91	1.74433	53	3.40475	99	0.902481	26	0.990443	33	1.39409	44	0.00454003	-1.05805	down	--	--	Cellular Component: chloroplast (GO:0009507);; Cellular Component: integral component of membrane (GO:0016021);;	K01179|1.5e-21|spen:107011321|K01179 endoglucanase [EC:3.2.1.4] | (RefSeq) endoglucanase 2-like isoform X1	Starch and sucrose metabolism (ko00500)	--	--	--	--	S	Function unknown	uncharacterized protein LOC4342069 [Oryza sativa Japonica Group]	cellular component: cell (GO:0005623);; cellular component: organelle (GO:0043226);; cellular component: cell part (GO:0044464);; cellular component: membrane (GO:0016020);; cellular component: membrane part (GO:0044425)
Os06g0717900	Os06g0717900	0.396919	28	0.302815	21	0.788498	52	0.782133	51	0.690068	51	1.1569	77	0.0145888	1.00413	up	--	--	Molecular Function: aspartic-type endopeptidase activity (GO:0004190);;	K22683|2.3e-22|sbi:8060828|K22683 aspartyl protease family protein [EC:3.4.23.-] | (RefSeq) protein ASPARTIC PROTEASE IN GUARD CELL 1	--	[O]	Posttranslational modification, protein turnover, chaperones	Xylanase inhibitor N-terminal	Aspartyl protease family protein 1 OS=Arabidopsis thaliana OX=3702 GN=APF1 PE=2 SV=1	O	Posttranslational modification, protein turnover, chaperones	aspartyl protease family protein 1 [Oryza sativa Japonica Group]	molecular function: catalytic activity (GO:0003824);; biological process: metabolic process (GO:0008152)
Os06g0720000	Os06g0720000	6.70293	675	5.91241	537	4.87603	439	0.10112	12	0.035299	5	0.088346	11	2.06e-68	-5.67276	down	--	--	--	--	--	--	--	--	--	S	Function unknown	Os06g0720000 [Oryza sativa Japonica Group]	--
Os06g0720100	Os06g0720100	1.57226	288	1.20613	217	1.56205	271	0.504826	87	0.641199	124	0.61544	115	4.13e-06	-1.06629	down	--	--	--	--	--	--	--	--	--	K	Transcription	Os06g0720100 [Oryza sativa Japonica Group]	--
Os06g0720400	Os06g0720400	3.83144	261	3.27662	219	3.69997	238	8.00674	508	10.1998	731	10.9245	753	2.28e-21	1.64737	up	--	--	--	--	--	--	--	Protein of unknown function (DUF1618)	--	S	Function unknown	uncharacterized protein LOC4342091 [Oryza sativa Japonica Group]	--
Os06g0720700	Os06g0720700	6.65933	457	5.4901	370	5.12324	333	8.96126	574	10.5862	766	11.5871	806	1.92e-10	1.06608	up	--	--	--	--	--	--	--	Protein of unknown function (DUF1618)	--	S	Function unknown	uncharacterized protein LOC9271407 [Oryza sativa Japonica Group]	--
Os06g0722100	Os06g0722100	0.528231	34	0.406541	26	0.614037	37	1.27964	76	1.71701	115	1.65769	107	9.41e-08	1.79495	up	--	--	--	--	--	--	--	Protein of unknown function (DUF1618)	--	S	Function unknown	unknown protein [Oryza sativa Japonica Group]	--
Os06g0722300	Os06g0722300	0.644578	105	0.705005	112	0.415191	66	1.6033	245	1.48618	254	2.00771	327	1.6e-11	1.72298	up	--	--	Molecular Function: lipid binding (GO:0008289);;	K09338|2.1e-52|obr:102704002|K09338 homeobox-leucine zipper protein | (RefSeq) homeobox-leucine zipper protein HOX29	--	--	--	START domain	Homeobox-leucine zipper protein HOX29 OS=Oryza sativa subsp. indica OX=39946 GN=HOX29 PE=2 SV=2	K	Transcription	hypothetical protein EE612_036520 [Oryza sativa]	molecular function: binding (GO:0005488)
Os06g0722450	Os06g0722450	1.71946	117	1.48673	100	1.85791	120	3.63275	231	4.14082	297	4.51141	311	5.81e-12	1.49683	up	--	--	--	--	--	--	--	Protein of unknown function (DUF1618)	--	S	Function unknown	uncharacterized protein LOC4342091 [Oryza sativa Japonica Group]	--
Os06g0722650	Os06g0722650	1.38958	221	0.915848	147	0.538188	84	1.98221	303	1.90037	324	2.48738	406	1.55e-06	1.3758	up	--	--	Molecular Function: lipid binding (GO:0008289);;	K09338|2.1e-52|obr:102704002|K09338 homeobox-leucine zipper protein | (RefSeq) homeobox-leucine zipper protein HOX29	--	--	--	START domain	Homeobox-leucine zipper protein HOX29 OS=Oryza sativa subsp. indica OX=39946 GN=HOX29 PE=2 SV=2	K	Transcription	hypothetical protein EE612_036520 [Oryza sativa]	molecular function: binding (GO:0005488)
Os06g0722700	Os06g0722700	0.702939	48	0.621527	42	0.723531	47	1.02658	66	1.29231	93	1.43747	100	0.000604606	1.09191	up	--	--	--	--	--	--	--	Protein of unknown function (DUF1618)	--	S	Function unknown	uncharacterized protein LOC4342091 [Oryza sativa Japonica Group]	--
Os07g0101800	Os07g0101800	0.82479	37	0.548601	24	0.556692	24	1.01281	42	1.67672	79	1.56394	71	0.000540414	1.34251	up	--	--	Biological Process: reproduction (GO:0000003);; Biological Process: regionalization (GO:0003002);; Biological Process: developmental process involved in reproduction (GO:0003006);; Molecular Function: molecular_function (GO:0003674);; Molecular Function: nucleic acid binding (GO:0003676);; Molecular Function: DNA binding (GO:0003677);; Molecular Function: transcription factor activity, sequence-s…	K08081|1.1e-15|thj:104827446|K08081 tropinone reductase I [EC:1.1.1.206] | (RefSeq) tropinone reductase homolog At5g06060-like	Tropane, piperidine and pyridine alkaloid biosynthesis (ko00960)	--	--	C2H2-type zinc finger	Zinc finger protein 10 OS=Arabidopsis thaliana OX=3702 GN=ZFP10 PE=2 SV=1	S	Function unknown	Os07g0101800 [Oryza sativa Japonica Group]	biological process: reproduction (GO:0000003);; biological process: multicellular organismal process (GO:0032501);; biological process: developmental process (GO:0032502);; biological process: single-organism process (GO:0044699);; biological process: reproductive process (GO:0022414);; molecular function: binding (GO:0005488);; molecular function: nucleic acid binding transcription factor activi…
Os07g0106900	Os07g0106900	19.8314	519	48.1639	1235	95.5345	2362	1.1229	28	0.072645	2	30.2786	803	0.0373346	-2.27758	down	--	--	Cellular Component: apoplast (GO:0048046);;	--	--	--	--	Dirigent-like protein	Pterocarpan synthase 1 OS=Glycine max OX=3847 GN=PTS1 PE=2 SV=1	S	Function unknown	dirigent protein 23 [Oryza sativa Japonica Group]	cellular component: extracellular region (GO:0005576)
Os07g0132300	Os07g0132300	0.960678	37	1.01694	39	1.15389	43	0.640026	23	0.200749	9	0.32053	13	0.0140091	-1.17095	down	--	--	Biological Process: guard cell differentiation (GO:0010052);; Cellular Component: integral component of membrane (GO:0016021);;	--	--	--	--	Epidermal patterning factor proteins	EPIDERMAL PATTERNING FACTOR-like protein 2 OS=Arabidopsis thaliana OX=3702 GN=EPFL2 PE=2 SV=1	S	Function unknown	EPIDERMAL PATTERNING FACTOR-like protein 2 [Oryza sativa Japonica Group]	biological process: cellular process (GO:0009987);; biological process: developmental process (GO:0032502);; biological process: single-organism process (GO:0044699);; cellular component: membrane (GO:0016020);; cellular component: membrane part (GO:0044425)
Os07g0151700	Os07g0151700	2.86607	60	2.67766	55	3.44212	68	0.924271	18	0.43273	10	1.12962	24	0.000110889	-1.62292	down	--	--	Cellular Component: integral component of membrane (GO:0016021);;	--	--	--	--	--	--	--	--	hypothetical protein EE612_037178 [Oryza sativa]	cellular component: membrane (GO:0016020);; cellular component: membrane part (GO:0044425)
Os07g0161500	Os07g0161500	-	-	1.23975	61	0.623789	30	1.87456	85	1.33084	70	2.20199	112	0.0269298	1.04276	up	--	--	--	K05350|1.0e-07|nnu:104604855|K05350 beta-glucosidase [EC:3.2.1.21] | (RefSeq) beta-glucosidase 46	Cyanoamino acid metabolism (ko00460);; Starch and sucrose metabolism (ko00500);; Phenylpropanoid biosynthesis (ko00940)	--	--	FBD	Putative F-box/LRR-repeat protein At5g54820 OS=Arabidopsis thaliana OX=3702 GN=At5g54820 PE=4 SV=1	--	--	hypothetical protein EE612_037281 [Oryza sativa]	--
Os07g0178800	Os07g0178800	0.13584	5	3.73513	114	4.14006	121	0	0	1.23523	41	0.285018	9	0.0354132	-2.13538	down	--	--	Cellular Component: cellular_component (GO:0005575);; Cellular Component: intracellular (GO:0005622);; Cellular Component: cell (GO:0005623);; Cellular Component: cytoplasm (GO:0005737);; Biological Process: transport (GO:0006810);; Biological Process: response to stress (GO:0006950);; Biological Process: biological_process (GO:0008150);; Biological Process: response to temperature stimulus (GO:0…	K17290|8.7e-09|apro:F751_3177|K17290 oxidoreductase [EC:1.1.1.-] | (RefSeq) Oxidoreductase HTATIP2	--	--	--	Chlorophyll A-B binding protein	Low molecular mass early light-inducible protein HV90, chloroplastic OS=Hordeum vulgare OX=4513 PE=2 SV=1	S	Function unknown	low molecular mass early light-inducible protein HV60, chloroplastic [Oryza sativa Japonica Group]	cellular component: cell (GO:0005623);; cellular component: cell part (GO:0044464);; biological process: localization (GO:0051179);; biological process: response to stimulus (GO:0050896);; cellular component: organelle (GO:0043226);; cellular component: organelle part (GO:0044422);; cellular component: membrane (GO:0016020);; biological process: biological regulation (GO:0065007);; biological pro…
Os07g0194500	Os07g0194500	21.6723	889	13.8561	558	13.5767	527	43.8302	1677	46.4665	2008	37.8407	1573	1.83e-15	1.61867	up	[JO]	Translation, ribosomal structure and biogenesis;; Posttranslational modification, protein turnover, chaperones	Molecular Function: iron ion binding (GO:0005506);; Cellular Component: endoplasmic reticulum (GO:0005783);; Molecular Function: oxidoreductase activity, acting on paired donors, with incorporation or reduction of molecular oxygen (GO:0016705);; Biological Process: peptidyl-proline hydroxylation to 4-hydroxy-L-proline (GO:0018401);; Molecular Function: L-ascorbic acid binding (GO:0031418);;	K00472|1.3e-182|dosa:Os07t0194500-01|K00472 prolyl 4-hydroxylase [EC:1.14.11.2] | (RefSeq) Os07g0194500; 2OG-Fe(II) oxygenase domain containing protein.	Arginine and proline metabolism (ko00330)	[E]	Amino acid transport and metabolism	2OG-Fe(II) oxygenase superfamily	Probable prolyl 4-hydroxylase 7 OS=Arabidopsis thaliana OX=3702 GN=P4H7 PE=2 SV=1	S	Function unknown	probable prolyl 4-hydroxylase 6 [Oryza sativa Japonica Group]	molecular function: binding (GO:0005488);; cellular component: cell (GO:0005623);; cellular component: organelle (GO:0043226);; cellular component: cell part (GO:0044464);; molecular function: catalytic activity (GO:0003824);; biological process: metabolic process (GO:0008152);; biological process: single-organism process (GO:0044699);; biological process: cellular process (GO:0009987)
Os07g0194550	Os07g0194550	1.15896	50	0.92611	39	0.203001	9	2.46534	98	2.301	104	1.81087	79	0.000396888	1.72335	up	--	--	--	--	--	--	--	--	--	S	Function unknown	unknown [Glycine max]	--
Os07g0207100	Os07g0207100	1.20722	151	0.679799	84	0.960502	114	0.35488	42	0.334181	44	0.489542	62	0.00115738	-1.05193	down	[T]	Signal transduction mechanisms	Molecular Function: protein kinase activity (GO:0004672);; Molecular Function: ATP binding (GO:0005524);; Cellular Component: plasma membrane (GO:0005886);;	K00924|8.6e-49|ghi:107951343|K00924 kinase [EC:2.7.1.-] | (RefSeq) receptor protein kinase CLAVATA1-like	--	--	--	Leucine rich repeat	Leucine-rich repeat receptor-like tyrosine-protein kinase PXC3 OS=Arabidopsis thaliana OX=3702 GN=PXC3 PE=2 SV=1	S	Function unknown	putative LRR receptor-like kinase 2 [Oryza sativa Japonica Group]	molecular function: catalytic activity (GO:0003824);; biological process: metabolic process (GO:0008152);; biological process: cellular process (GO:0009987);; molecular function: binding (GO:0005488);; cellular component: cell (GO:0005623);; cellular component: membrane (GO:0016020);; cellular component: cell part (GO:0044464)
Os07g0267200	Os07g0267200	1.17611	74	0.519075	32	0.990315	59	1.57924	92	3.27893	216	2.20006	140	9.17e-06	1.61748	up	--	--	--	--	--	--	--	--	--	--	--	hypothetical protein EE612_038379, partial [Oryza sativa]	--
Os07g0287400	Os07g0287400	1.56259	42	2.92413	77	1.89852	48	0.795002	20	1.2006	34	0.70205	19	0.0196388	-1.00835	down	--	--	Molecular Function: fatty acid binding (GO:0005504);; Biological Process: systemic acquired resistance (GO:0009627);;	--	--	--	--	Probable lipid transfer	--	S	Function unknown	putative lipid-transfer protein DIR1 [Oryza sativa Japonica Group]	molecular function: binding (GO:0005488);; biological process: immune system process (GO:0002376);; biological process: response to stimulus (GO:0050896);; biological process: multi-organism process (GO:0051704)
Os07g0296900	Os07g0296900	123.05	2974	112.799	2673	114.109	2609	213.827	4819	242.684	6179	225.337	5521	2.16e-18	1.19026	up	--	--	--	--	--	--	--	--	--	--	--	uncharacterized protein LOC9272438 [Oryza sativa Japonica Group]	--
Os07g0417200	Os07g0417200	1.18516	55	1.66407	76	1.79193	79	0.88143	38	0.451256	22	0.367848	18	0.00631534	-1.19334	down	[I]	Lipid transport and metabolism	Biological Process: lipid metabolic process (GO:0006629);; Molecular Function: oxidoreductase activity, acting on paired donors, with oxidation of a pair of donors resulting in the reduction of molecular oxygen to two molecules of water (GO:0016717);;	K10256|7.2e-172|dosa:Os02t0716500-01|K10256 omega-6 fatty acid desaturase / acyl-lipid omega-6 desaturase (Delta-12 desaturase) [EC:1.14.19.6 1.14.19.22] | (RefSeq) Os02g0716500; Similar to Delta-12 fatty acid desaturase (Fragment).	Biosynthesis of unsaturated fatty acids (ko01040);; Fatty acid metabolism (ko01212)	--	--	Fatty acid desaturase	Fatty acid desaturase DES2 OS=Sorghum bicolor OX=4558 GN=DES2 PE=2 SV=1	I	Lipid transport and metabolism	hypothetical protein EE612_038716, partial [Oryza sativa]	biological process: metabolic process (GO:0008152);; biological process: single-organism process (GO:0044699);; molecular function: catalytic activity (GO:0003824)
Os07g0419300	Os07g0419300	0.55259	22	0.740719	28	0.608099	23	0.963673	35	1.80477	73	1.08595	43	0.00364986	1.22136	up	--	--	Cellular Component: extracellular region (GO:0005576);; Biological Process: defense response (GO:0006952);;	K12173|4.9e-29|gmx:100794341|K12173 BRCA1-A complex subunit BRE | (RefSeq) BRISC and BRCA1-A complex member 2	Homologous recombination (ko03440)	--	--	Thaumatin family	Thaumatin-like protein 1a OS=Malus domestica OX=3750 GN=TL1 PE=1 SV=1	S	Function unknown	thaumatin-like protein 1b [Oryza sativa Japonica Group]	cellular component: extracellular region (GO:0005576);; biological process: response to stimulus (GO:0050896)
Os07g0421300	Os07g0421300	1.20993	139	0.815331	92	1.20964	131	1.8118	193	1.48699	179	2.29198	266	6.17e-05	1.00285	up	[G]	Carbohydrate transport and metabolism	Molecular Function: hydrolase activity, hydrolyzing O-glycosyl compounds (GO:0004553);; Biological Process: carbohydrate metabolic process (GO:0005975);; Molecular Function: carbohydrate binding (GO:0030246);;	K05546|2.4e-102|ota:OT_ostta08g02820|K05546 mannosyl-oligosaccharide alpha-1,3-glucosidase [EC:3.2.1.207] | (RefSeq) Glycoside hydrolase, superfamily	N-Glycan biosynthesis (ko00510);; Protein processing in endoplasmic reticulum (ko04141)	[GMO]	Carbohydrate transport and metabolism;; Cell wall/membrane/envelope biogenesis;; Posttranslational modification, protein turnover, chaperones	Glycosyl hydrolases family 31	Probable glucan 1,3-alpha-glucosidase OS=Arabidopsis thaliana OX=3702 GN=PSL5 PE=1 SV=1	G	Carbohydrate transport and metabolism	uncharacterized protein LOC4343045 isoform X1 [Oryza sativa Japonica Group]	molecular function: catalytic activity (GO:0003824);; biological process: metabolic process (GO:0008152);; molecular function: binding (GO:0005488)
Os07g0480800	Os07g0480800	3.05762	174	2.49271	139	2.74498	148	0.973082	52	0.431259	26	1.93397	112	0.00405647	-1.1206	down	[G]	Carbohydrate transport and metabolism	Molecular Function: hydrolase activity, hydrolyzing O-glycosyl compounds (GO:0004553);; Cellular Component: cell wall (GO:0005618);; Biological Process: xyloglucan metabolic process (GO:0010411);; Molecular Function: xyloglucan:xyloglucosyl transferase activity (GO:0016762);; Biological Process: cell wall biogenesis (GO:0042546);; Cellular Component: apoplast (GO:0048046);; Biological Process: ce…	K08235|2.8e-179|dosa:Os07t0480800-01|K08235 xyloglucan:xyloglucosyl transferase [EC:2.4.1.207] | (RefSeq) Os07g0480800; Cellulase (EC 3.2.1.4).	--	--	--	Glycosyl hydrolases family 16	Probable xyloglucan endotransglucosylase/hydrolase protein 32 OS=Arabidopsis thaliana OX=3702 GN=XTH32 PE=2 SV=1	G	Carbohydrate transport and metabolism	probable xyloglucan endotransglucosylase/hydrolase protein 32 [Oryza sativa Japonica Group]	molecular function: catalytic activity (GO:0003824);; cellular component: cell (GO:0005623);; cellular component: cell part (GO:0044464);; biological process: metabolic process (GO:0008152);; biological process: cellular process (GO:0009987);; biological process: cellular component organization or biogenesis (GO:0071840);; cellular component: extracellular region (GO:0005576)
Os07g0484500	Os07g0484500	1.13941	47	1.03604	42	0.995984	39	0.369456	15	0.300033	13	0.364926	16	0.00178743	-1.34255	down	--	--	Biological Process: chromosome segregation (GO:0007059);; Molecular Function: microtubule binding (GO:0008017);; Biological Process: cell division (GO:0051301);;	K08341|2.3e-18|han:110930598|K08341 GABA(A) receptor-associated protein | (RefSeq) autophagy-related protein 8D-like	Autophagy - other (ko04136)	[S]	Function unknown	Spindle and kinetochore-associated protein 1	Spindle and kinetochore-associated protein 1 homolog OS=Oryza sativa subsp. japonica OX=39947 GN=Os07g0484500 PE=2 SV=1	S	Function unknown	spindle and kinetochore-associated protein 1 homolog [Oryza sativa Japonica Group]	biological process: cellular process (GO:0009987);; biological process: single-organism process (GO:0044699);; molecular function: binding (GO:0005488)
Os07g0485000	Os07g0485000	0.24147	30	0.345038	42	0.289826	34	0.704425	82	0.69623	91	0.419966	53	0.000964295	1.30116	up	[G]	Carbohydrate transport and metabolism	Molecular Function: trehalose-phosphatase activity (GO:0004805);; Biological Process: trehalose biosynthetic process (GO:0005992);;	K01087|1.8e-209|dosa:Os07t0485000-01|K01087 trehalose 6-phosphate phosphatase [EC:3.1.3.12] | (RefSeq) Os07g0485000; Similar to Trehalose-6-phosphate phosphatase.	Starch and sucrose metabolism (ko00500)	[G]	Carbohydrate transport and metabolism	Trehalose-phosphatase	Probable trehalose-phosphate phosphatase 10 OS=Oryza sativa subsp. japonica OX=39947 GN=TPP10 PE=2 SV=1	G	Carbohydrate transport and metabolism	probable trehalose-phosphate phosphatase 10 [Oryza sativa Japonica Group]	molecular function: catalytic activity (GO:0003824);; biological process: metabolic process (GO:0008152);; biological process: cellular process (GO:0009987);; biological process: single-organism process (GO:0044699)
Os07g0507500	Os07g0507500	0.663498	51	1.03587	78	1.63326	119	0.410795	30	0.342873	28	0.476952	38	0.00340155	-1.182	down	--	--	Cellular Component: cellular_component (GO:0005575);; Cellular Component: intracellular (GO:0005622);; Cellular Component: cell (GO:0005623);; Cellular Component: nucleus (GO:0005634);; Biological Process: multicellular organism development (GO:0007275);; Biological Process: biological_process (GO:0008150);; Biological Process: anatomical structure morphogenesis (GO:0009653);; Biological Process:…	K04460|3.6e-21|pavi:110762319|K04460 serine/threonine-protein phosphatase 5 [EC:3.1.3.16] | (RefSeq) uncharacterized protein LOC110762319	--	--	--	Plant mobile domain	Protein MAIN-LIKE 1 OS=Arabidopsis thaliana OX=3702 GN=MAIL1 PE=1 SV=1	S	Function unknown	protein MAIN-LIKE 1 isoform X2 [Oryza sativa Japonica Group]	cellular component: cell (GO:0005623);; cellular component: cell part (GO:0044464);; cellular component: organelle (GO:0043226);; biological process: multicellular organismal process (GO:0032501);; biological process: developmental process (GO:0032502);; biological process: single-organism process (GO:0044699);; biological process: biological regulation (GO:0065007);; biological process: cellular…
Os07g0517100	Os07g0517100	2.1966	66	2.02794	61	3.73872	107	0.945437	29	1.0937	35	0.993	30	0.00319397	-1.11773	down	--	--	Biological Process: response to stress (GO:0006950);; Biological Process: biological_process (GO:0008150);; Biological Process: response to temperature stimulus (GO:0009266);; Biological Process: response to heat (GO:0009408);; Biological Process: response to abiotic stimulus (GO:0009628);; Biological Process: response to stimulus (GO:0050896);;	K13993|1.6e-37|dosa:Os07t0517100-01|K13993 HSP20 family protein | (RefSeq) Os07g0517100; Heat shock protein Hsp20 domain containing protein.	Protein processing in endoplasmic reticulum (ko04141)	--	--	--	18.8 kDa class V heat shock protein OS=Oryza sativa subsp. japonica OX=39947 GN=HSP18.8 PE=2 SV=1	O	Posttranslational modification, protein turnover, chaperones	Os07g0517100 [Oryza sativa Japonica Group]	biological process: response to stimulus (GO:0050896)
Os07g0565800	Os07g0565800	2.94056	74	1.80875	45	7.48804	177	1.09885	26	1.08068	29	2.36687	60	0.0123915	-1.19952	down	--	--	--	--	--	--	--	--	--	S	Function unknown	hypothetical protein EE612_040078 [Oryza sativa]	--
Os07g0569500	Os07g0569500	1.33585	72	0.751856	40	1.12214	57	0.41948	21	0.354092	20	0.520219	29	0.00747921	-1.08035	down	--	--	--	K21805|2.0e-141|dosa:Os07t0569500-01|K21805 protein N-lysine methyltransferase METTL21C [EC:2.1.1.-] | (RefSeq) Os07g0569500; Nicotinamide N-methyltransferase, putative domain containing protein.	--	[A]	RNA processing and modification	Lysine methyltransferase	--	S	Function unknown	protein-lysine methyltransferase METTL21D [Oryza sativa Japonica Group]	--
Os07g0575600	Os07g0575600	1.01255	70	1.01124	70	2.18412	145	0.66325	52	0.65952	49	0.665486	52	0.0185212	-1.01077	down	[T]	Signal transduction mechanisms	Molecular Function: protein kinase activity (GO:0004672);; Molecular Function: ATP binding (GO:0005524);; Cellular Component: integral component of membrane (GO:0016021);; Molecular Function: carbohydrate binding (GO:0030246);;	K01176|3.0e-75|sbi:8065370|K01176 alpha-amylase [EC:3.2.1.1] | (RefSeq) alpha-amylase isozyme 2A	Starch and sucrose metabolism (ko00500)	--	--	Legume lectin domain	L-type lectin-domain containing receptor kinase SIT2 OS=Oryza sativa subsp. japonica OX=39947 GN=SIT2 PE=2 SV=2	T	Signal transduction mechanisms	L-type lectin-domain containing receptor kinase IV.1 [Oryza sativa Japonica Group]	molecular function: catalytic activity (GO:0003824);; biological process: metabolic process (GO:0008152);; biological process: cellular process (GO:0009987);; molecular function: binding (GO:0005488);; cellular component: membrane (GO:0016020);; cellular component: membrane part (GO:0044425)
Os07g0581700	Os07g0581700	1.70208	71	1.18717	48	1.64721	65	0.516599	20	0.523473	23	0.692511	29	0.00230454	-1.16692	down	--	--	Cellular Component: nucleus (GO:0005634);; Biological Process: regulation of transcription, DNA-templated (GO:0006355);; Molecular Function: sequence-specific DNA binding (GO:0043565);;	K09338|9.6e-114|dosa:Os07t0581700-01|K09338 homeobox-leucine zipper protein | (RefSeq) Os07g0581700, HOMEOBOX_GENE_14, HOX14; Similar to HAHB-7 (Fragment).	--	[K]	Transcription	Homeodomain	Homeobox-leucine zipper protein HOX14 OS=Oryza sativa subsp. japonica OX=39947 GN=HOX14 PE=2 SV=1	K	Transcription	homeobox-leucine zipper protein HOX14 [Oryza sativa Japonica Group]	cellular component: cell (GO:0005623);; cellular component: organelle (GO:0043226);; cellular component: cell part (GO:0044464);; biological process: biological regulation (GO:0065007);; molecular function: binding (GO:0005488)
Os07g0585600	Os07g0585600	5.3949	374	3.3097	225	3.62879	238	6.01308	389	8.62902	631	8.09703	570	2.54e-07	1.1043	up	[E]	Amino acid transport and metabolism	Molecular Function: acetyl-CoA:L-glutamate N-acetyltransferase activity (GO:0004042);; Cellular Component: cytoplasm (GO:0005737);; Biological Process: arginine biosynthetic process (GO:0006526);;	K14682|1.0e-304|dosa:Os07t0585600-01|K14682 amino-acid N-acetyltransferase [EC:2.3.1.1] | (RefSeq) Os07g0585600; Similar to N-acetyl-glutamate synthase.	Arginine biosynthesis (ko00220);; 2-Oxocarboxylic acid metabolism (ko01210);; Biosynthesis of amino acids (ko01230)	[E]	Amino acid transport and metabolism	Acetyltransferase (GNAT) family	Probable amino-acid acetyltransferase NAGS2, chloroplastic OS=Arabidopsis thaliana OX=3702 GN=NAGS2 PE=1 SV=1	E	Amino acid transport and metabolism	hypothetical protein EE612_040348, partial [Oryza sativa]	molecular function: catalytic activity (GO:0003824);; cellular component: cell (GO:0005623);; cellular component: cell part (GO:0044464);; biological process: metabolic process (GO:0008152);; biological process: cellular process (GO:0009987);; biological process: single-organism process (GO:0044699)
Os07g0589000	Os07g0589000	1.08724	39	1.15765	40	1.42092	48	0.205723	7	0.217704	9	0.598542	22	0.000544819	-1.58008	down	--	--	Biological Process: nitrogen compound metabolic process (GO:0006807);; Biological Process: multicellular organism development (GO:0007275);; Biological Process: biological_process (GO:0008150);; Biological Process: metabolic process (GO:0008152);; Biological Process: anatomical structure morphogenesis (GO:0009653);; Biological Process: leaf morphogenesis (GO:0009965);; Biological Process: shoot s…	--	--	--	--	Lateral organ boundaries (LOB) domain	LOB domain-containing protein 37 OS=Arabidopsis thaliana OX=3702 GN=LBD37 PE=2 SV=1	S	Function unknown	LOB domain-containing protein 37 [Oryza sativa Japonica Group]	biological process: metabolic process (GO:0008152);; biological process: multicellular organismal process (GO:0032501);; biological process: developmental process (GO:0032502);; biological process: single-organism process (GO:0044699)
Os07g0604700	Os07g0604700	1.99706	45	1.25781	28	1.25059	27	4.66546	97	4.25844	100	3.27799	74	1.26e-05	1.6492	up	--	--	Cellular Component: integral component of membrane (GO:0016021);;	--	--	--	--	NADH-ubiquinone reductase complex 1 MLRQ subunit	--	S	Function unknown	uncharacterized protein LOC4343848 [Oryza sativa Japonica Group]	cellular component: membrane (GO:0016020);; cellular component: membrane part (GO:0044425)
Os07g0609100	Os07g0609100	1.21715	35	2.51387	71	1.33857	37	2.39434	65	3.83749	117	3.2216	94	0.00353416	1.11013	up	--	--	Biological Process: intracellular signal transduction (GO:0035556);;	--	--	--	--	C1 domain	--	S	Function unknown	hypothetical protein EE612_040612 [Oryza sativa]	biological process: cellular process (GO:0009987);; biological process: signaling (GO:0023052);; biological process: single-organism process (GO:0044699);; biological process: response to stimulus (GO:0050896);; biological process: biological regulation (GO:0065007)
Os07g0656200	Os07g0656200	2.46876	165	1.46312	100	3.32378	218	1.02351	80	0.839168	62	1.26279	89	0.0133091	-1.00355	down	[G]	Carbohydrate transport and metabolism	Molecular Function: hydrolase activity, hydrolyzing O-glycosyl compounds (GO:0004553);; Biological Process: carbohydrate metabolic process (GO:0005975);;	K05350|1.7e-102|osa:4344146|K05350 beta-glucosidase [EC:3.2.1.21] | (RefSeq) beta-glucosidase 26 isoform X2	Cyanoamino acid metabolism (ko00460);; Starch and sucrose metabolism (ko00500);; Phenylpropanoid biosynthesis (ko00940)	[G]	Carbohydrate transport and metabolism	Glycosyl hydrolase family 1	Beta-glucosidase 26 OS=Oryza sativa subsp. japonica OX=39947 GN=BGLU26 PE=1 SV=1	G	Carbohydrate transport and metabolism	hypothetical protein EE612_041111 [Oryza sativa]	molecular function: catalytic activity (GO:0003824);; biological process: metabolic process (GO:0008152)
Os07g0672700	Os07g0672700	1.08558	68	1.63306	101	2.44265	145	2.16498	127	3.17698	210	4.45977	283	0.000272588	1.13075	up	[G]	Carbohydrate transport and metabolism	Molecular Function: UDP-glycosyltransferase activity (GO:0008194);; Cellular Component: intracellular membrane-bounded organelle (GO:0043231);;	K13080|4.2e-83|vvi:100244875|K13080 flavanone 7-O-glucoside 2''-O-beta-L-rhamnosyltransferase [EC:2.4.1.236] | (RefSeq) flavanone 7-O-glucoside 2''-O-beta-L-rhamnosyltransferase	Flavonoid biosynthesis (ko00941);; Flavone and flavonol biosynthesis (ko00944)	[GC]	Carbohydrate transport and metabolism;; Energy production and conversion	UDP-glucoronosyl and UDP-glucosyl transferase	Beta-D-glucosyl crocetin beta-1,6-glucosyltransferase OS=Gardenia jasminoides OX=114476 GN=UGT94E5 PE=1 SV=1	S	Function unknown	Os07g0672700 [Oryza sativa Japonica Group]	molecular function: catalytic activity (GO:0003824);; cellular component: cell (GO:0005623);; cellular component: organelle (GO:0043226);; cellular component: cell part (GO:0044464)
Os07g0680600	Os07g0680600	5.85475	441	5.32592	448	5.87977	461	0.908293	75	1.16382	88	1.19842	111	1.18e-24	-2.12259	down	--	--	Biological Process: regulation of defense response to fungus (GO:1900150);;	K10277|1.1e-12|zma:111590857|K10277 lysine-specific demethylase 8 [EC:1.14.11.27] | (RefSeq) uncharacterized protein LOC111590857	--	--	--	Probable zinc-ribbon domain	--	S	Function unknown	protein ENHANCED DISEASE RESISTANCE 4 [Oryza sativa Japonica Group]	biological process: biological regulation (GO:0065007)
Os07g0682250	Os07g0682250	3.13965	123	3.3361	128	2.4574	91	6.30635	231	5.41397	224	6.1962	246	5.28e-07	1.22774	up	--	--	--	--	--	--	--	--	--	S	Function unknown	hypothetical protein EE612_041427 [Oryza sativa]	--
Os07g0684400	Os07g0684400	0.902493	150	1.03742	152	1.0684	165	2.13458	334	2.80691	494	2.28551	377	1.43e-13	1.55432	up	--	--	--	--	--	--	--	--	--	--	--	vegetative cell wall protein gp1 [Oryza sativa Japonica Group]	--
Os07g0684700	Os07g0684700	2.07082	75	2.40032	86	2.03707	70	0.052447	2	0.051158	2	0.338817	13	3.55e-12	-3.59577	down	--	--	--	--	--	--	--	--	--	--	--	Os07g0684550, partial [Oryza sativa Japonica Group]	--
Os07g0685300	Os07g0685300	1.95508	109	1.42406	78	1.36552	72	0.588562	31	0.745942	44	0.614219	35	0.00333596	-1.0434	down	--	--	Molecular Function: DNA binding (GO:0003677);; Cellular Component: nucleus (GO:0005634);;	K14491|9.5e-14|tcc:18603588|K14491 two-component response regulator ARR-B family | (RefSeq) two-component response regulator ARR2	Plant hormone signal transduction (ko04075)	--	--	MYB-CC type transfactor, LHEQLE motif	Myb-related protein 2 OS=Arabidopsis thaliana OX=3702 GN=MYR2 PE=1 SV=1	K	Transcription	myb-related protein 1 isoform X2 [Oryza sativa Japonica Group]	molecular function: binding (GO:0005488);; cellular component: cell (GO:0005623);; cellular component: organelle (GO:0043226);; cellular component: cell part (GO:0044464)
Os07g0688700	Os07g0688700	1.54314	73	1.13883	53	2.32	103	0.074389	4	0.100197	5	0.951874	46	0.00214147	-1.96208	down	--	--	--	--	--	--	--	--	--	--	--	Os07g0688700, partial [Oryza sativa Japonica Group]	--
Os07g0689600	Os07g0689600	2.2865	126	2.89354	157	2.86349	150	0.465259	24	0.855342	50	1.99867	112	0.00432301	-1.10144	down	--	--	Molecular Function: nicotianamine synthase activity (GO:0030410);; Biological Process: nicotianamine biosynthetic process (GO:0030418);;	K05953|5.2e-190|dosa:Os07t0689600-01|K05953 nicotianamine synthase [EC:2.5.1.43] | (RefSeq) Os07g0689600, NICOTIANAMINE_SYNTHASE_3, NAS3; Nicotianamine synthase 3 (EC 2.5.1.43) (S-adenosyl-L-methionine:S- adenosyl-L-methionine:S-adenosyl-methionine 3-amino-3- carboxypropyltransferase 3) (OsNAS3).	--	--	--	Nicotianamine synthase protein	Nicotianamine synthase 3 OS=Oryza sativa subsp. indica OX=39946 GN=NAS3 PE=2 SV=2	E	Amino acid transport and metabolism	nicotianamine synthase 3 [Oryza sativa Japonica Group]	molecular function: catalytic activity (GO:0003824);; biological process: metabolic process (GO:0008152);; biological process: cellular process (GO:0009987);; biological process: single-organism process (GO:0044699)
Os08g0126700	Os08g0126700	1.19829	114	0.886857	81	1.96053	176	0.44317	39	0.601272	62	0.515503	48	0.00139055	-1.125	down	--	--	Molecular Function: RNA binding (GO:0003723);; Molecular Function: metal ion binding (GO:0046872);;	--	--	--	--	OST-HTH/LOTUS domain	Zinc finger CCCH domain-containing protein 54 OS=Oryza sativa subsp. japonica OX=39947 GN=Os08g0126700 PE=2 SV=2	S	Function unknown	zinc finger CCCH domain-containing protein 54 isoform X1 [Oryza sativa Japonica Group]	molecular function: binding (GO:0005488)
Os08g0128000	Os08g0128000	30.0103	1817	14.3765	883	13.3221	785	40.5931	2320	46.6619	3091	39.393	2467	5.19e-08	1.37714	up	[M]	Cell wall/membrane/envelope biogenesis	Cellular Component: ubiquitin ligase complex (GO:0000151);; Molecular Function: molecular_function (GO:0003674);; Molecular Function: binding (GO:0005488);; Molecular Function: protein binding (GO:0005515);; Cellular Component: cellular_component (GO:0005575);; Cellular Component: intracellular (GO:0005622);; Cellular Component: cell (GO:0005623);; Cellular Component: cytoplasm (GO:0005737);; Cel…	--	--	[R]	General function prediction only	Galactose oxidase, central domain	Kelch repeat-containing protein At3g27220 OS=Arabidopsis thaliana OX=3702 GN=At3g27220 PE=2 SV=1	S	Function unknown	kelch repeat-containing protein At3g27220 isoform X2 [Oryza sativa Japonica Group]	cellular component: cell (GO:0005623);; cellular component: macromolecular complex (GO:0032991);; cellular component: cell part (GO:0044464);; molecular function: binding (GO:0005488);; cellular component: organelle (GO:0043226);; cellular component: organelle part (GO:0044422);; biological process: metabolic process (GO:0008152);; biological process: cellular process (GO:0009987);; biological pr…
Os08g0169100	Os08g0169100	2.39302	475	3.01129	586	2.5169	473	3.04375	563	7.99747	1671	5.44241	1095	1.21e-06	1.27009	up	--	--	--	--	--	--	--	--	--	--	--	hypothetical protein EE612_042346 [Oryza sativa]	--
Os08g0178650	Os08g0178650	2.23825	27	2.23795	27	2.57509	29	4.5814	51	4.53435	57	4.3784	53	0.00201553	1.14577	up	--	--	--	--	--	--	--	Wound-induced protein	--	--	--	hypothetical protein EE612_042460 [Oryza sativa]	--
Os08g0189200	Os08g0189200	2.27723	77	0.968891	32	3.61461	115	4.39637	138	6.37645	225	9.80617	333	2.02e-06	1.7911	up	--	--	Cellular Component: cell wall (GO:0005618);; Molecular Function: manganese ion binding (GO:0030145);; Molecular Function: nutrient reservoir activity (GO:0045735);; Cellular Component: apoplast (GO:0048046);;	--	--	--	--	Cupin	Germin-like protein 8-3 OS=Oryza sativa subsp. japonica OX=39947 GN=GER2 PE=2 SV=1	S	Function unknown	germin-like protein 8-3 [Oryza sativa Japonica Group]	cellular component: cell (GO:0005623);; cellular component: cell part (GO:0044464);; molecular function: binding (GO:0005488);; molecular function: nutrient reservoir activity (GO:0045735);; cellular component: extracellular region (GO:0005576)
Os08g0189300	Os08g0189300	3.33066	109	7.4483	238	8.2854	256	16.9413	515	18.4252	632	19.4076	641	3.26e-11	1.74592	up	--	--	Cellular Component: cell wall (GO:0005618);; Molecular Function: manganese ion binding (GO:0030145);; Molecular Function: nutrient reservoir activity (GO:0045735);; Cellular Component: apoplast (GO:0048046);;	--	--	--	--	Cupin	Germin-like protein 8-4 OS=Oryza sativa subsp. japonica OX=39947 GN=GER1 PE=2 SV=1	S	Function unknown	germin-like protein 8-4 [Oryza sativa Japonica Group]	cellular component: cell (GO:0005623);; cellular component: cell part (GO:0044464);; molecular function: binding (GO:0005488);; molecular function: nutrient reservoir activity (GO:0045735);; cellular component: extracellular region (GO:0005576)
Os08g0192800	Os08g0192800	27.4889	1917	24.5692	1680	25.7244	1697	42.4262	2759	48.7738	3583	42.7887	3025	8.7e-13	1.01547	up	--	--	Molecular Function: protein binding (GO:0005515);;	K11684|6.3e-40|lang:109325171|K11684 bromodomain-containing factor 1 | (RefSeq) transcription factor GTE4-like	--	[K]	Transcription	Bromodomain extra-terminal - transcription regulation	Transcription factor GTE7 OS=Arabidopsis thaliana OX=3702 GN=GTE7 PE=2 SV=1	BK	Chromatin structure and dynamics;; Transcription	transcription factor GTE7 [Oryza sativa Japonica Group]	molecular function: binding (GO:0005488)
Os08g0193900	Os08g0193900	2.41558	134	4.16537	226	2.88508	151	0	0	0	0	0	0	1.69e-37	-10.334	down	--	--	Molecular Function: protein binding (GO:0005515);;	--	--	[R]	General function prediction only	F-box-like	F-box protein SKIP19 OS=Arabidopsis thaliana OX=3702 GN=SKIP19 PE=1 SV=1	S	Function unknown	F-box protein SKIP19 [Oryza sativa Japonica Group]	molecular function: binding (GO:0005488)
Os08g0195400	Os08g0195400	61.7849	2631	37.0872	1549	44.5503	1794	0	0	0	0	0	0	6.1e-177	-13.8655	down	--	--	--	--	--	--	--	Protein of unknown function (DUF3778)	--	--	--	uncharacterized protein LOC4344871 [Oryza sativa Japonica Group]	--
Os08g0195800	Os08g0195800	1.21999	47	1.07864	41	1.26768	46	0	0	0	0	0	0	7.55e-19	-8.39611	down	--	--	Molecular Function: protein binding (GO:0005515);;	K10268|5.0e-07|mtr:MTR_4g435338|K10268 F-box and leucine-rich repeat protein 2/20 | (RefSeq) F-box/RNI superfamily protein	--	[R]	General function prediction only	F-box-like	Putative F-box/LRR-repeat protein 23 OS=Arabidopsis thaliana OX=3702 GN=FBL23 PE=4 SV=1	S	Function unknown	putative F-box/LRR-repeat protein 23 [Oryza sativa Japonica Group]	molecular function: binding (GO:0005488)
Os08g0197000	Os08g0197000	2.04128	139	2.90668	194	1.81384	117	0.598394	38	0.681208	49	1.03133	71	2.43e-05	-1.34968	down	--	--	Molecular Function: protein binding (GO:0005515);;	--	--	--	--	F-box domain	Putative FBD-associated F-box protein At5g56440 OS=Arabidopsis thaliana OX=3702 GN=At5g56440 PE=4 SV=1	S	Function unknown	putative F-box protein At1g64540 isoform X1 [Oryza sativa Japonica Group]	molecular function: binding (GO:0005488)
Os08g0197500	Os08g0197500	0.046666	6	0.07457	10	0.105317	13	1.02008	123	0.54564	74	1.33459	174	6.17e-17	3.83973	up	--	--	Molecular Function: protein binding (GO:0005515);;	--	--	--	--	F-box domain	Putative F-box protein At5g38390 OS=Arabidopsis thaliana OX=3702 GN=At5g38390 PE=4 SV=1	S	Function unknown	F-box/LRR-repeat protein At4g14096 [Oryza sativa Japonica Group]	molecular function: binding (GO:0005488)
Os08g0197950	Os08g0197950	2.04468	125	2.1034	126	2.8112	162	3.8926	221	4.09388	262	6.12393	377	8.46e-08	1.22575	up	--	--	--	--	--	--	--	--	--	--	--	hypothetical protein EE612_042635, partial [Oryza sativa]	--
Os08g0198200	Os08g0198200	0.212264	7	0	0	0.137905	5	6.75535	197	10.683	351	8.40165	266	3.46e-50	6.21935	up	--	--	Molecular Function: aspartic-type endopeptidase activity (GO:0004190);; Cellular Component: extracellular region (GO:0005576);; Biological Process: proteolysis (GO:0006508);; Biological Process: protein catabolic process (GO:0030163);;	K01381|1.5e-14|ghi:107895126|K01381 saccharopepsin [EC:3.4.23.25] | (RefSeq) aspartic proteinase CDR1-like	--	--	--	Xylanase inhibitor N-terminal	--	O	Posttranslational modification, protein turnover, chaperones	hypothetical protein EE612_042641, partial [Oryza sativa]	molecular function: catalytic activity (GO:0003824);; biological process: metabolic process (GO:0008152);; cellular component: extracellular region (GO:0005576)
Os08g0198700	Os08g0198700	2.87363	141	1.92352	89	2.69287	124	34.9696	1629	34.8022	1843	36.0407	1826	6.59e-113	4.09814	up	[CIR]	Energy production and conversion;; Lipid transport and metabolism;; General function prediction only	Cellular Component: integral component of membrane (GO:0016021);; Molecular Function: oxidoreductase activity (GO:0016491);;	K11517|1.4e-20|dosa:Os03t0786100-01|K11517 (S)-2-hydroxy-acid oxidase [EC:1.1.3.15] | (RefSeq) Os03g0786100; Similar to Glycolate oxidase (EC 1.1.3.15) (Fragment).	Glyoxylate and dicarboxylate metabolism (ko00630);; Carbon metabolism (ko01200);; Peroxisome (ko04146)	[C]	Energy production and conversion	FMN-dependent dehydrogenase	Peroxisomal (S)-2-hydroxy-acid oxidase GLO1 OS=Oryza sativa subsp. indica OX=39946 GN=GLO1 PE=3 SV=1	C	Energy production and conversion	hypothetical protein EE612_042643, partial [Oryza sativa]	cellular component: membrane (GO:0016020);; cellular component: membrane part (GO:0044425);; molecular function: catalytic activity (GO:0003824)
Os08g0198900	Os08g0198900	1.57838	199	1.79422	222	1.29835	155	0.255189	30	0.129786	18	0.28912	37	2.11e-14	-2.57145	down	--	--	--	--	--	--	--	--	--	S	Function unknown	hypothetical protein EE612_042645 [Oryza sativa]	--
Os08g0200500	Os08g0200500	2.70557	130	1.38814	66	2.71253	123	0.797683	36	1.21894	62	0.828914	41	0.0054416	-1.00302	down	[M]	Cell wall/membrane/envelope biogenesis	Molecular Function: protein serine/threonine kinase activity (GO:0004674);; Molecular Function: ATP binding (GO:0005524);;	K01180|4.5e-62|cmax:111487562|K01180 endo-1,3(4)-beta-glucanase [EC:3.2.1.6] | (RefSeq) uncharacterized protein LOC111487562	--	[T]	Signal transduction mechanisms	Protein kinase domain	Cold-responsive protein kinase 1 OS=Arabidopsis thaliana OX=3702 GN=CRPK1 PE=1 SV=1	T	Signal transduction mechanisms	cold-responsive protein kinase 1 [Oryza sativa Japonica Group]	molecular function: catalytic activity (GO:0003824);; biological process: metabolic process (GO:0008152);; biological process: cellular process (GO:0009987);; molecular function: binding (GO:0005488)
Os08g0202300	Os08g0202300	0.043189	4	0.05556	11	0.021114	4	1.29176	205	1.00022	180	1.37983	238	3.05e-39	5.19352	up	--	--	Cellular Component: integral component of membrane (GO:0016021);;	--	--	--	--	--	--	--	--	Os08g0202300 [Oryza sativa Japonica Group]	cellular component: membrane (GO:0016020);; cellular component: membrane part (GO:0044425)
Os08g0203300	Os08g0203300	0.333988	44	0.432381	55	0.137096	17	0.735131	89	0.700306	96	1.2051	159	2.22e-05	1.72204	up	--	--	Cellular Component: plasma membrane (GO:0005886);; Biological Process: hormone-mediated signaling pathway (GO:0009755);; Cellular Component: integral component of membrane (GO:0016021);;	K13466|9.4e-08|cic:CICLE_v10017769mg|K13466 EIX receptor 1/2 | (RefSeq) hypothetical protein	Plant-pathogen interaction (ko04626)	--	--	Leucine rich repeat	Probable LRR receptor-like serine/threonine-protein kinase At1g56130 OS=Arabidopsis thaliana OX=3702 GN=At1g56130 PE=2 SV=2	S	Function unknown	hypothetical protein EE612_042690 [Oryza sativa]	cellular component: cell (GO:0005623);; cellular component: membrane (GO:0016020);; cellular component: cell part (GO:0044464);; biological process: cellular process (GO:0009987);; biological process: signaling (GO:0023052);; biological process: single-organism process (GO:0044699);; biological process: response to stimulus (GO:0050896);; biological process: biological regulation (GO:0065007);; c…
Os08g0203400	Os08g0203400	1.16741	144	0.970369	117	1.06022	123	0	0	0	0	0	0	1.8e-34	-9.91165	down	[T]	Signal transduction mechanisms	Molecular Function: protein kinase activity (GO:0004672);; Molecular Function: ATP binding (GO:0005524);; Cellular Component: integral component of membrane (GO:0016021);;	K13418|8.6e-71|hbr:110664195|K13418 somatic embryogenesis receptor kinase 1 [EC:2.7.10.1 2.7.11.1] | (RefSeq) somatic embryogenesis receptor kinase 2-like isoform X1	--	--	--	Protein tyrosine and serine/threonine kinase	Probable LRR receptor-like serine/threonine-protein kinase At1g56140 OS=Arabidopsis thaliana OX=3702 GN=At1g56140 PE=2 SV=2	T	Signal transduction mechanisms	probable LRR receptor-like serine/threonine-protein kinase At1g56140 isoform X1 [Oryza sativa Japonica Group]	molecular function: catalytic activity (GO:0003824);; biological process: metabolic process (GO:0008152);; biological process: cellular process (GO:0009987);; molecular function: binding (GO:0005488);; cellular component: membrane (GO:0016020);; cellular component: membrane part (GO:0044425)
Os08g0203800	Os08g0203800	1.86723	119	2.58139	162	2.7272	165	0.440715	27	0.387243	26	0.838268	55	3.18e-08	-1.88324	down	--	--	Molecular Function: protein binding (GO:0005515);;	--	--	--	--	F-box-like	--	S	Function unknown	uncharacterized protein LOC4344917 [Oryza sativa Japonica Group]	molecular function: binding (GO:0005488)
Os08g0204632	Os08g0204632	0	0	0	0	0	0	5.10539	117	5.52557	143	7.73795	193	2.24e-44	10.321	up	--	--	Cellular Component: integral component of membrane (GO:0016021);;	--	--	--	--	--	--	S	Function unknown	hypothetical protein EE612_042703, partial [Oryza sativa]	cellular component: membrane (GO:0016020);; cellular component: membrane part (GO:0044425)
Os08g0208400	Os08g0208400	2.02826	284	2.61635	345	1.61182	199	5.54791	745	7.02062	1071	7.69729	1121	2.39e-22	1.99359	up	--	--	--	K14300|5.0e-53|pda:103721930|K14300 nuclear pore complex protein Nup133 | (RefSeq) LOW QUALITY PROTEIN: nuclear pore complex protein NUP133	RNA transport (ko03013)	--	--	Transposase family tnp2	--	S	Function unknown	uncharacterized protein LOC4344943 [Oryza sativa Japonica Group]	--
Os08g0209000	Os08g0209000	9.31747	277	5.66692	165	4.60082	130	35.0231	970	35.3402	1105	28.5762	860	3.48e-24	2.56744	up	--	--	--	--	--	--	--	--	--	--	--	hypothetical protein EE612_042752, partial [Oryza sativa]	--
Os08g0211750	Os08g0211750	3.12875	73	1.73253	40	1.89651	42	0	0	0.864809	21	0.908126	22	0.00597661	-1.72615	down	--	--	--	--	--	--	--	--	--	--	--	Os08g0211750, partial [Oryza sativa Japonica Group]	--
Os08g0221300	Os08g0221300	34.0498	914	17.1352	451	22.1083	561	44.7392	1120	41.841	1183	46.2266	1258	1.58e-07	1.0874	up	--	--	--	--	--	--	--	--	--	--	--	Os08g0221300, partial [Oryza sativa Japonica Group]	--
Os08g0372900	Os08g0372900	1.18568	58	0.46781	23	0.964014	45	2.07216	95	1.48426	77	2.08533	103	0.000422763	1.32908	up	--	--	--	--	--	--	--	--	--	S	Function unknown	uncharacterized protein LOC4345408 isoform X1 [Oryza sativa Japonica Group]	--
Os08g0391300	Os08g0391300	2.81967	116	3.0151	122	1.95592	76	0.366831	15	0.841892	37	0.502982	21	2.02e-06	-1.92716	down	--	--	--	--	--	--	--	--	--	--	--	hypothetical protein EE612_044038 [Oryza sativa]	--
Os08g0421850	Os08g0421850	0.502828	33	1.0377	66	1.15886	71	0	0	0	0	0	0	1.61e-18	-8.7456	down	--	--	Molecular Function: ubiquitin-protein transferase activity (GO:0004842);;	--	--	--	--	U-box domain	U-box domain-containing protein 39 OS=Arabidopsis thaliana OX=3702 GN=PUB39 PE=1 SV=2	S	Function unknown	U-box domain-containing protein 39 [Oryza sativa Japonica Group]	molecular function: catalytic activity (GO:0003824)
Os08g0442700	Os08g0442700	1.19679	117	0.916442	78	0.458917	43	0.17916	17	0.44207	41	0.490148	49	0.021906	-1.00332	down	--		Molecular Function: protein serine/threonine kinase activity (GO:0004674);; Molecular Function: ATP binding (GO:0005524);; Cellular Component: integral component of membrane (GO:0016021);;	K13418|1.2e-126|ppp:112278174|K13418 somatic embryogenesis receptor kinase 1 [EC:2.7.10.1 2.7.11.1] | (RefSeq) LRR receptor kinase BAK1-like	--	--	--	Protein tyrosine and serine/threonine kinase	Probable LRR receptor-like serine/threonine-protein kinase At4g30520 OS=Arabidopsis thaliana OX=3702 GN=At4g30520 PE=1 SV=1	T	Signal transduction mechanisms	probable LRR receptor-like serine/threonine-protein kinase At2g23950 isoform X1 [Oryza sativa Japonica Group]	molecular function: catalytic activity (GO:0003824);; biological process: metabolic process (GO:0008152);; biological process: cellular process (GO:0009987);; molecular function: binding (GO:0005488);; cellular component: membrane (GO:0016020);; cellular component: membrane part (GO:0044425)
Os08g0453200	Os08g0453200	4.60927	137	4.34446	127	6.44561	181	1.04813	29	0.838345	26	2.05995	62	3.09e-07	-1.76251	down	--	--	--	--	--	--	--	--	--	--	--	hypothetical protein EE612_044654, partial [Oryza sativa]	--
Os08g0473600	Os08g0473600	110.55	6737	39.0104	2327	31.0944	1786	18.011	1027	24.8092	1597	26.4706	1636	0.000777214	-1.16753	down	[G]	Carbohydrate transport and metabolism	Molecular Function: alpha-amylase activity (GO:0004556);; Molecular Function: calcium ion binding (GO:0005509);; Biological Process: carbohydrate metabolic process (GO:0005975);; Molecular Function: alpha-amylase activity (releasing maltohexaose) (GO:0103025);;	K01176|4.5e-271|dosa:Os08t0473600-01|K01176 alpha-amylase [EC:3.2.1.1] | (RefSeq) Os08g0473600, AMY3E, ALPHA-AMYLASE_3E; Alpha-amylase isozyme 3E precursor (EC 3.2.1.1) (1,4-alpha-D-glucan glucanohydrolase).	Starch and sucrose metabolism (ko00500)	[G]	Carbohydrate transport and metabolism	Alpha-amylase C-terminal beta-sheet domain	Alpha-amylase isozyme 3E OS=Oryza sativa subsp. japonica OX=39947 GN=AMY1.4 PE=2 SV=1	G	Carbohydrate transport and metabolism	alpha-amylase isozyme 3E [Oryza sativa Japonica Group]	molecular function: catalytic activity (GO:0003824);; molecular function: binding (GO:0005488);; biological process: metabolic process (GO:0008152)
Os08g0480400	Os08g0480400	2.71542	108	1.37564	54	0.978994	37	2.79032	104	4.8515	203	2.79818	113	0.00134643	1.26784	up	--	--	Molecular Function: oxidoreductase activity, acting on single donors with incorporation of molecular oxygen, incorporation of two atoms of oxygen (GO:0016702);;	K23953|7.8e-141|dosa:Os08t0480400-01|K23953 plant cysteine oxidase [EC:1.13.11.-] | (RefSeq) Os08g0480400; Similar to cupin, RmlC-type.	--	[S]	Function unknown	PCO_ADO	Plant cysteine oxidase 1 OS=Arabidopsis thaliana OX=3702 GN=PCO1 PE=1 SV=1	S	Function unknown	plant cysteine oxidase 1 isoform X2 [Oryza sativa Japonica Group]	molecular function: catalytic activity (GO:0003824);; biological process: metabolic process (GO:0008152);; biological process: single-organism process (GO:0044699)
Os08g0492000	Os08g0492000	0.512638	47	0.349168	32	0.919723	80	0.113089	10	0.134493	13	0.410937	39	0.0165638	-1.21594	down	--	--	Cellular Component: integral component of membrane (GO:0016021);; Biological Process: transmembrane transport (GO:0055085);;	--	--	[T]	Signal transduction mechanisms	OPT oligopeptide transporter protein	Oligopeptide transporter 1 OS=Arabidopsis thaliana OX=3702 GN=OPT1 PE=2 SV=1	S	Function unknown	oligopeptide transporter 5 [Oryza sativa Japonica Group]	cellular component: membrane (GO:0016020);; cellular component: membrane part (GO:0044425);; biological process: localization (GO:0051179)
Os08g0503000	Os08g0503000	11.3857	344	12.4785	369	13.5918	388	2.2976	65	4.17446	133	5.5703	171	1.43e-08	-1.42948	down	--	--	--	--	--	--	--	--	--	--	--	flagellar radial spoke protein 2 [Oryza sativa Japonica Group]	--
Os08g0509200	Os08g0509200	0.49012	39	1.02795	77	0.993062	73	0.198004	16	0.22288	19	0.308316	25	0.000517054	-1.48138	down	[G]	Carbohydrate transport and metabolism	Molecular Function: hydrolase activity, hydrolyzing O-glycosyl compounds (GO:0004553);; Biological Process: carbohydrate metabolic process (GO:0005975);;	K01188|1.2e-266|dosa:Os08t0509200-01|K01188 beta-glucosidase [EC:3.2.1.21] | (RefSeq) Os08g0509200; Similar to Beta-primeverosidase (EC 3.2.1.149).	Cyanoamino acid metabolism (ko00460);; Starch and sucrose metabolism (ko00500);; Phenylpropanoid biosynthesis (ko00940)	[G]	Carbohydrate transport and metabolism	Glycosyl hydrolase family 1	Beta-glucosidase 27 OS=Oryza sativa subsp. japonica OX=39947 GN=BGLU27 PE=2 SV=1	G	Carbohydrate transport and metabolism	beta-glucosidase 27 [Oryza sativa Japonica Group]	molecular function: catalytic activity (GO:0003824);; biological process: metabolic process (GO:0008152)
Os08g0512600	Os08g0512600	5.92925	264	3.79276	166	3.9513	167	1.1355	48	1.99728	94	2.46686	112	0.000307015	-1.07379	down	[M]	Cell wall/membrane/envelope biogenesis	Molecular Function: protein serine/threonine kinase activity (GO:0004674);; Molecular Function: ATP binding (GO:0005524);;	K07760|3.6e-188|dosa:Os08t0512600-01|K07760 cyclin-dependent kinase [EC:2.7.11.22] | (RefSeq) Os08g0512600, CYCLIN-DEPENDENT_KINASE_B2;1, CDKB2;1; Protein cdc2 kinase.	--	[R]	General function prediction only	Protein kinase domain	Cyclin-dependent kinase B2-1 OS=Oryza sativa subsp. japonica OX=39947 GN=CDKB2-1 PE=1 SV=1	T	Signal transduction mechanisms	cyclin-dependent kinase B2-1 [Oryza sativa Japonica Group]	molecular function: catalytic activity (GO:0003824);; biological process: metabolic process (GO:0008152);; biological process: cellular process (GO:0009987);; molecular function: binding (GO:0005488)
Os08g0551225	Os08g0551225	0.849797	98	0.768105	87	0.724908	79	0.404328	44	0.119763	15	0.462218	54	0.0158851	-1.02843	down	--	--	Cellular Component: integral component of membrane (GO:0016021);;	--	--	--	--	--	--	S	Function unknown	hypothetical protein EE612_045802, partial [Oryza sativa]	cellular component: membrane (GO:0016020);; cellular component: membrane part (GO:0044425)
Os08g0558400	Os08g0558400	2.33293	316	1.08194	144	2.37662	304	0.544941	69	0.65487	94	1.26167	173	0.00155885	-1.02787	down	--	--	Molecular Function: microtubule motor activity (GO:0003777);; Molecular Function: ATP binding (GO:0005524);; Cellular Component: microtubule (GO:0005874);; Biological Process: microtubule-based movement (GO:0007018);; Molecular Function: microtubule binding (GO:0008017);;	K10398|5.2e-204|osa:9271005|K10398 kinesin family member 11 | (RefSeq) 125 kDa kinesin-related protein	--	[Z]	Cytoskeleton	Kinesin motor domain	Kinesin-like protein KIN-5C OS=Oryza sativa subsp. japonica OX=39947 GN=KIN5C PE=2 SV=2	Z	Cytoskeleton	Os08g0558400, partial [Oryza sativa Japonica Group]	molecular function: catalytic activity (GO:0003824);; molecular function: binding (GO:0005488);; cellular component: cell (GO:0005623);; cellular component: organelle (GO:0043226);; cellular component: organelle part (GO:0044422);; cellular component: cell part (GO:0044464);; cellular component: supramolecular complex (GO:0099080);; biological process: cellular process (GO:0009987);; biological p…
Os08g0562800	Os08g0562800	1.67354	100	0.923125	55	2.07789	116	0.610422	34	0.725099	46	0.477737	29	0.00519904	-1.10453	down	[V]	Defense mechanisms	Molecular Function: antiporter activity (GO:0015297);; Cellular Component: membrane (GO:0016020);; Cellular Component: integral component of membrane (GO:0016021);; Molecular Function: transmembrane transporter activity (GO:0022857);; Molecular Function: xenobiotic transporter activity (GO:0042910);;	K03327|5.0e-241|dosa:Os08t0562800-01|K03327 multidrug resistance protein, MATE family | (RefSeq) Os08g0562800; Similar to Transparent testa 12 protein.	--	[R]	General function prediction only	MatE	Protein DETOXIFICATION 34 OS=Arabidopsis thaliana OX=3702 GN=DTX34 PE=2 SV=1	V	Defense mechanisms	hypothetical protein EE612_045957 [Oryza sativa]	molecular function: transporter activity (GO:0005215);; biological process: localization (GO:0051179);; cellular component: membrane (GO:0016020);; cellular component: membrane part (GO:0044425)
Os09g0103800	Os09g0103800	0.699556	40	0.950584	54	0.59772	33	0.297898	16	0.274261	17	0.134483	8	0.00285801	-1.41599	down	[O]	Posttranslational modification, protein turnover, chaperones	Biological Process: protein peptidyl-prolyl isomerization (GO:0000413);; Molecular Function: peptidyl-prolyl cis-trans isomerase activity (GO:0003755);; Cellular Component: cytoplasm (GO:0005737);; Biological Process: chaperone-mediated protein folding (GO:0061077);;	K14826|3.1e-53|obr:107304867|K14826 FK506-binding nuclear protein [EC:5.2.1.8] | (RefSeq) FK506-binding nuclear protein-like	--	[O]	Posttranslational modification, protein turnover, chaperones	FKBP-type peptidyl-prolyl cis-trans isomerase	Peptidyl-prolyl cis-trans isomerase FKBP43 OS=Arabidopsis thaliana OX=3702 GN=FKBP43 PE=2 SV=1	O	Posttranslational modification, protein turnover, chaperones	hypothetical protein EE612_046049 [Oryza sativa]	biological process: metabolic process (GO:0008152);; biological process: cellular process (GO:0009987);; molecular function: catalytic activity (GO:0003824);; cellular component: cell (GO:0005623);; cellular component: cell part (GO:0044464)
Os09g0110300	Os09g0110300	1.85728	75	2.81187	109	2.73211	103	0.38114	15	1.02972	43	0.641266	27	6.16e-05	-1.58875	down	[E]	Amino acid transport and metabolism	Molecular Function: arylformamidase activity (GO:0004061);; Biological Process: response to cold (GO:0009409);; Biological Process: response to water deprivation (GO:0009414);; Biological Process: response to salt stress (GO:0009651);; Biological Process: tryptophan catabolic process to kynurenine (GO:0019441);; Cellular Component: cell periphery (GO:0071944);;	--	--	--	--	Putative cyclase	Cyclase-like protein 4 OS=Oryza sativa subsp. japonica OX=39947 GN=CYL4 PE=2 SV=1	S	Function unknown	cyclase-like protein 4 [Oryza sativa Japonica Group]	molecular function: catalytic activity (GO:0003824);; biological process: response to stimulus (GO:0050896);; biological process: metabolic process (GO:0008152);; biological process: cellular process (GO:0009987);; biological process: single-organism process (GO:0044699);; cellular component: cell (GO:0005623);; cellular component: cell part (GO:0044464)
Os09g0250800	Os09g0250800	0.386741	32	0.086262	7	0.574671	45	0.474932	36	1.065	91	1.1453	95	0.00299024	1.5565	up	[T]	Signal transduction mechanisms	Molecular Function: ATP binding (GO:0005524);; Cellular Component: plasma membrane (GO:0005886);; Cellular Component: integral component of membrane (GO:0016021);; Molecular Function: ATPase activity (GO:0016887);; Molecular Function: ATPase activity, coupled to transmembrane movement of substances (GO:0042626);; Biological Process: transmembrane transport (GO:0055085);;	K05681|1.8e-65|vcn:VOLCADRAFT_73319|K05681 ATP-binding cassette, subfamily G (WHITE), member 2 | (RefSeq) hypothetical protein	ABC transporters (ko02010)	[Q]	Secondary metabolites biosynthesis, transport and catabolism	ABC-2 type transporter	ABC transporter G family member 11 OS=Arabidopsis thaliana OX=3702 GN=ABCG11 PE=1 SV=1	V	Defense mechanisms	Os09g0250800 [Oryza sativa Japonica Group]	molecular function: binding (GO:0005488);; cellular component: cell (GO:0005623);; cellular component: membrane (GO:0016020);; cellular component: cell part (GO:0044464);; cellular component: membrane part (GO:0044425);; molecular function: catalytic activity (GO:0003824);; molecular function: transporter activity (GO:0005215);; biological process: localization (GO:0051179)
Os09g0275300	Os09g0275300	14.0763	208	15.8975	231	13.9714	196	32.7035	451	31.6578	493	38.3782	575	9.91e-16	1.4401	up	--	--	--	--	--	--	--	--	--	--	--	hypothetical protein EE612_046505 [Oryza sativa]	--
Os09g0275400	Os09g0275400	1.13992	72	1.90317	117	2.71075	161	0.770473	45	0.418025	28	1.18081	75	0.00727651	-1.07084	down	[QV]	Secondary metabolites biosynthesis, transport and catabolism;; Defense mechanisms	Molecular Function: monooxygenase activity (GO:0004497);; Molecular Function: iron ion binding (GO:0005506);; Molecular Function: oxidoreductase activity, acting on paired donors, with incorporation or reduction of molecular oxygen (GO:0016705);; Molecular Function: heme binding (GO:0020037);;	K15472|3.7e-131|spen:107017184|K15472 premnaspirodiene oxygenase [EC:1.14.14.151] | (RefSeq) premnaspirodiene oxygenase	Sesquiterpenoid and triterpenoid biosynthesis (ko00909)	[Q]	Secondary metabolites biosynthesis, transport and catabolism	Cytochrome P450	Premnaspirodiene oxygenase OS=Hyoscyamus muticus OX=35626 GN=CYP71D55 PE=1 SV=1	Q	Secondary metabolites biosynthesis, transport and catabolism	premnaspirodiene oxygenase [Oryza sativa Japonica Group]	molecular function: catalytic activity (GO:0003824);; biological process: metabolic process (GO:0008152);; biological process: single-organism process (GO:0044699);; molecular function: binding (GO:0005488)
Os09g0346500	Os09g0346500	44.0183	1980	84.158	3712	89.4467	3806	28.8018	1209	34.2408	1623	27.8013	1268	4.75e-06	-1.02526	down	--	--	Cellular Component: photosystem I (GO:0009522);; Cellular Component: photosystem II (GO:0009523);; Cellular Component: chloroplast thylakoid membrane (GO:0009535);; Biological Process: photosynthesis, light harvesting (GO:0009765);; Cellular Component: integral component of membrane (GO:0016021);; Molecular Function: chlorophyll binding (GO:0016168);; Biological Process: protein-chromophore linka…	K08912|4.8e-151|dosa:Os09t0346500-04|K08912 light-harvesting complex II chlorophyll a/b binding protein 1 | (RefSeq) Os09g0346500, CAB1R, CHLOROPHYLL_A/B_BINDING_PROTEIN_1R; Similar to Chlorophyll a-b binding protein, chloroplast precursor (LHCII type I CAB) (LHCP).	Photosynthesis - antenna proteins (ko00196)	--	--	Chlorophyll A-B binding protein	Chlorophyll a-b binding protein 1, chloroplastic OS=Oryza sativa subsp. japonica OX=39947 GN=CAB1R PE=2 SV=2	J	Translation, ribosomal structure and biogenesis	chlorophyll a-b binding protein 1, chloroplastic [Oryza sativa Japonica Group]	cellular component: cell (GO:0005623);; cellular component: membrane (GO:0016020);; cellular component: macromolecular complex (GO:0032991);; cellular component: membrane part (GO:0044425);; cellular component: cell part (GO:0044464);; cellular component: organelle (GO:0043226);; cellular component: organelle part (GO:0044422);; biological process: metabolic process (GO:0008152);; biological proc…
Os09g0383300	Os09g0383300	2.36164	108	1.44521	65	2.06177	89	0.714207	31	0.546274	27	0.578698	27	0.000140902	-1.413	down	--	--	--	K20606|3.7e-144|obr:102715142|K20606 mitogen-activated protein kinase kinase kinase ANP1 [EC:2.7.11.25] | (RefSeq) mitogen-activated protein kinase kinase kinase NPK1-like	MAPK signaling pathway - plant (ko04016)	[T]	Signal transduction mechanisms	--	Mitogen-activated protein kinase kinase kinase NPK1 OS=Nicotiana tabacum OX=4097 GN=NPK1 PE=1 SV=1	T	Signal transduction mechanisms	hypothetical protein EE612_047509 [Oryza sativa]	--
Os09g0388850	Os09g0388850	1.34557	150	1.13432	124	1.07268	113	2.64328	274	2.19041	256	2.19889	247	4.25e-07	1.21104	up	--	--	--	--	--	--	--	--	--	G	Carbohydrate transport and metabolism	Os09g0388850 [Oryza sativa Japonica Group]	--
Os09g0400000	Os09g0400000	8.85413	423	8.31005	390	10.4837	474	3.50225	170	3.75825	190	3.50214	170	2.56e-07	-1.18805	down	[G]	Carbohydrate transport and metabolism	Molecular Function: zinc ion binding (GO:0008270);; Molecular Function: oxidoreductase activity (GO:0016491);;	K00083|5.9e-130|ats:109762237|K00083 cinnamyl-alcohol dehydrogenase [EC:1.1.1.195] | (RefSeq) LOC109762237; probable cinnamyl alcohol dehydrogenase 5	Phenylpropanoid biosynthesis (ko00940)	[Q]	Secondary metabolites biosynthesis, transport and catabolism	Alcohol dehydrogenase GroES-like domain	Probable cinnamyl alcohol dehydrogenase 8B OS=Oryza sativa subsp. japonica OX=39947 GN=CAD8B PE=3 SV=2	C	Energy production and conversion	probable cinnamyl alcohol dehydrogenase 8B [Oryza sativa Japonica Group]	molecular function: binding (GO:0005488);; molecular function: catalytic activity (GO:0003824)
Os09g0416900	Os09g0416900	0.667205	50	0.553343	41	0.643608	46	0.194603	14	0.177529	15	0.396252	31	0.0157429	-1.02411	down	--	--	Biological Process: regulation of immune system process (GO:0002682);; Biological Process: negative regulation of immune system process (GO:0002683);; Molecular Function: molecular_function (GO:0003674);; Molecular Function: catalytic activity (GO:0003824);; Molecular Function: ubiquitin-protein transferase activity (GO:0004842);; Molecular Function: receptor binding (GO:0005102);; Molecular Func…	K08332|6.0e-14|var:108320011|K08332 vacuolar protein 8 | (RefSeq) U-box domain-containing protein 15	--	[S]	Function unknown	Armadillo/beta-catenin-like repeat	--	S	Function unknown	protein spotted leaf 11 [Oryza sativa Japonica Group]	biological process: biological regulation (GO:0065007);; molecular function: catalytic activity (GO:0003824);; molecular function: binding (GO:0005488);; cellular component: cell (GO:0005623);; cellular component: cell part (GO:0044464);; cellular component: organelle (GO:0043226);; biological process: metabolic process (GO:0008152);; biological process: cellular process (GO:0009987);; biological…
Os09g0417600	Os09g0417600	0.573239	21	0.612608	28	0.990367	46	1.35384	60	2.78616	141	1.25254	57	0.000391937	1.6255	up	--	--	Molecular Function: transcription factor activity, sequence-specific DNA binding (GO:0003700);; Cellular Component: nucleus (GO:0005634);; Molecular Function: sequence-specific DNA binding (GO:0043565);;	K13424|9.3e-19|pxb:103934216|K13424 WRKY transcription factor 33 | (RefSeq) WRKY transcription factor WRKY24-like isoform X1	MAPK signaling pathway - plant (ko04016);; Plant-pathogen interaction (ko04626)	--	--	WRKY DNA -binding domain	WRKY transcription factor WRKY76 OS=Oryza sativa subsp. japonica OX=39947 GN=WRKY76 PE=2 SV=1	K	Transcription	WRKY transcription factor WRKY76 [Oryza sativa Japonica Group]	molecular function: nucleic acid binding transcription factor activity (GO:0001071);; biological process: biological regulation (GO:0065007);; cellular component: cell (GO:0005623);; cellular component: organelle (GO:0043226);; cellular component: cell part (GO:0044464);; molecular function: binding (GO:0005488)
Os09g0419500	Os09g0419500	0.635419	38	0.724716	42	0.606071	34	0.418308	24	0.189385	12	0.172625	11	0.0329893	-1.04331	down	--	--	Cellular Component: ubiquitin ligase complex (GO:0000151);; Biological Process: protein polyubiquitination (GO:0000209);; Cellular Component: cytoplasm (GO:0005737);; Biological Process: ubiquitin-dependent protein catabolic process (GO:0006511);; Molecular Function: ubiquitin conjugating enzyme binding (GO:0031624);; Biological Process: positive regulation of proteasomal ubiquitin-dependent prot…	K11975|1.5e-241|dosa:Os09t0419500-01|K11975 E3 ubiquitin-protein ligase RNF144 [EC:2.3.2.31] | (RefSeq) Os09g0419500; Similar to ubiquitin-protein ligase/ zinc ion binding protein.	--	[O]	Posttranslational modification, protein turnover, chaperones	IBR domain, a half RING-finger domain	--	S	Function unknown	probable E3 ubiquitin-protein ligase RNF144A-B [Oryza sativa Japonica Group]	cellular component: cell (GO:0005623);; cellular component: macromolecular complex (GO:0032991);; cellular component: cell part (GO:0044464);; biological process: metabolic process (GO:0008152);; biological process: cellular process (GO:0009987);; molecular function: binding (GO:0005488);; biological process: biological regulation (GO:0065007);; molecular function: catalytic activity (GO:0003824)
Os09g0421200	Os09g0421200	1.00774	44	1.12396	48	1.48968	61	0.29237	12	0.475877	22	0.607888	27	0.00498607	-1.16043	down	--	--	Molecular Function: microtubule motor activity (GO:0003777);; Molecular Function: ATP binding (GO:0005524);; Biological Process: microtubule-based movement (GO:0007018);; Molecular Function: microtubule binding (GO:0008017);;	K11498|1.8e-156|osa:4347088|K11498 centromeric protein E | (RefSeq) kinesin-related protein 4	--	--	--	--	Kinesin-like protein KIN-7I OS=Oryza sativa subsp. japonica OX=39947 GN=KIN7I PE=2 SV=2	Z	Cytoskeleton	hypothetical protein EE612_047889, partial [Oryza sativa]	molecular function: catalytic activity (GO:0003824);; molecular function: binding (GO:0005488);; biological process: cellular process (GO:0009987);; biological process: single-organism process (GO:0044699)
Os09g0460100	Os09g0460100	0.85043	37	1.07976	45	1.41388	57	0.690084	28	0.357244	16	0.340995	15	0.0314595	-1.00578	down	--	--	--	--	--	--	--	--	--	S	Function unknown	uncharacterized protein LOC4347282 [Oryza sativa Japonica Group]	--
Os09g0478100	Os09g0478100	1.20187	105	1.27404	101	1.24027	102	0.123422	11	0.303138	29	0.163676	15	6.79e-09	-2.30066	down	--	--	Cellular Component: integral component of membrane (GO:0016021);; Molecular Function: cellulose synthase (UDP-forming) activity (GO:0016760);; Biological Process: cellulose biosynthetic process (GO:0030244);; Biological Process: cell wall organization (GO:0071555);;	K10999|1.5e-112|dosa:Os09t0422500-01|K10999 cellulose synthase A [EC:2.4.1.12] | (RefSeq) Os09g0422500, BC6, BRITTLE_CULM_6, CESA9, CELLULOSE_SYNTHASE_A9; Similar to Cellulose synthase (Fragment).	--	--	--	Cellulose synthase	Cellulose synthase-like protein E1 OS=Oryza sativa subsp. japonica OX=39947 GN=CSLE1 PE=2 SV=2	S	Function unknown	cellulose synthase-like protein E1 isoform X1 [Oryza sativa Japonica Group]	cellular component: membrane (GO:0016020);; cellular component: membrane part (GO:0044425);; molecular function: catalytic activity (GO:0003824);; biological process: metabolic process (GO:0008152);; biological process: cellular process (GO:0009987);; biological process: single-organism process (GO:0044699);; biological process: cellular component organization or biogenesis (GO:0071840)
Os09g0483600	Os09g0483600	1.73149	72	1.22343	50	1.96855	77	1.34274	52	4.10489	179	3.96427	166	0.00259436	1.13732	up	--	--	Molecular Function: oxidoreductase activity, acting on paired donors, with incorporation or reduction of molecular oxygen, 2-oxoglutarate as one donor, and incorporation of one atom each of oxygen into both donors (GO:0016706);;	K19219|2.4e-209|dosa:Os09t0483600-01|K19219 peptidyl-lysine (3S)-dioxygenase / protease [EC:1.14.11.63 3.4.-.-] | (RefSeq) Os09g0483600; Transcription factor jumonji/aspartyl beta-hydroxylase domain containing protein.	--	[I]	Lipid transport and metabolism	Cupin-like domain	--	S	Function unknown	jmjC domain-containing protein 7 [Oryza sativa Japonica Group]	molecular function: catalytic activity (GO:0003824);; biological process: metabolic process (GO:0008152);; biological process: single-organism process (GO:0044699)
Os09g0506000	Os09g0506000	0.51449	44	0.732001	57	2.35066	155	0.296899	24	0.287873	26	0.43265	38	0.00464658	-1.35946	down	[S]	Function unknown	Molecular Function: acid phosphatase activity (GO:0003993);; Molecular Function: metal ion binding (GO:0046872);;	K22390|0.0e+00|dosa:Os09t0506000-01|K22390 acid phosphatase type 7 | (RefSeq) Os09g0506000; Similar to Diphosphonucleotide phosphatase 1 precursor.	--	[G]	Carbohydrate transport and metabolism	Fn3-like domain from Purple Acid Phosphatase	Probable inactive purple acid phosphatase 27 OS=Arabidopsis thaliana OX=3702 GN=PAP27 PE=2 SV=1	S	Function unknown	nucleotide pyrophosphatase/phosphodiesterase [Oryza sativa Japonica Group]	molecular function: catalytic activity (GO:0003824);; biological process: metabolic process (GO:0008152);; biological process: cellular process (GO:0009987);; molecular function: binding (GO:0005488)
Os09g0524500	Os09g0524500	0.713165	44	1.11523	68	1.17878	69	1.33846	77	2.94568	191	3.20013	200	1.23e-05	1.50976	up	--	--	--	--	--	--	--	--	--	--	--	hypothetical protein EE612_049037, partial [Oryza sativa]	--
Os09g0530200	Os09g0530200	0.902155	62	0.755517	53	1.18887	79	0	0	0	0	0.101585	8	2.11e-08	-3.95417	down	[G]	Carbohydrate transport and metabolism	Molecular Function: cellulase activity (GO:0008810);; Biological Process: cellulose catabolic process (GO:0030245);;	K01179|6.5e-293|dosa:Os09t0530200-01|K01179 endoglucanase [EC:3.2.1.4] | (RefSeq) Os09g0530200; Similar to Endo-beta-1,4-glucanase precursor (EC 3.2.1.4).	Starch and sucrose metabolism (ko00500)	--	--	Glycosyl hydrolase family 9	Endoglucanase 23 OS=Oryza sativa subsp. japonica OX=39947 GN=GLU12 PE=2 SV=1	G	Carbohydrate transport and metabolism	endoglucanase 23 [Oryza sativa Japonica Group]	molecular function: catalytic activity (GO:0003824);; biological process: metabolic process (GO:0008152);; biological process: cellular process (GO:0009987)
Os09g0531701	Os09g0531701	6.79491	275	6.8714	272	6.6511	254	0	0	0	0	0	0	1.7e-63	-10.9742	down	[T]	Signal transduction mechanisms	Molecular Function: transmembrane receptor protein serine/threonine kinase activity (GO:0004675);; Molecular Function: ATP binding (GO:0005524);; Cellular Component: plasma membrane (GO:0005886);; Biological Process: protein phosphorylation (GO:0006468);;	K13430|1.4e-68|pxb:103938514|K13430 serine/threonine-protein kinase PBS1 [EC:2.7.11.1] | (RefSeq) serine/threonine-protein kinase CDL1-like isoform X1	Plant-pathogen interaction (ko04626)	[T]	Signal transduction mechanisms	Protein kinase domain	PTI1-like tyrosine-protein kinase At3g15890 OS=Arabidopsis thaliana OX=3702 GN=At3g15890 PE=2 SV=1	T	Signal transduction mechanisms	hypothetical protein EE612_049125, partial [Oryza sativa]	molecular function: catalytic activity (GO:0003824);; molecular function: signal transducer activity (GO:0004871);; molecular function: molecular transducer activity (GO:0060089);; biological process: metabolic process (GO:0008152);; biological process: cellular process (GO:0009987);; biological process: signaling (GO:0023052);; biological process: single-organism process (GO:0044699);; biologica…
Os09g0532500	Os09g0532500	0.494507	43	0.789605	67	0.66417	54	0.945184	76	1.31823	119	1.35899	119	0.000576603	1.10166	up	--	--	--	K20291|1.0e-88|dosa:Os09t0532500-01|K20291 conserved oligomeric Golgi complex subunit 4 | (RefSeq) Os09g0532500; Similar to peptidase S8 and S53, subtilisin, kexin, sedolisin.	--	--	--	PPR repeat family	--	S	Function unknown	Os09g0532500, partial [Oryza sativa Japonica Group]	--
Os09g0536400	Os09g0536400	4.41828	262	3.38083	197	4.12659	232	1.58593	88	2.08473	131	0.933533	57	0.000370198	-1.11088	down	--	--	Cellular Component: integral component of membrane (GO:0016021);;	K12173|1.7e-38|gmx:100794341|K12173 BRCA1-A complex subunit BRE | (RefSeq) BRISC and BRCA1-A complex member 2	Homologous recombination (ko03440)	--	--	Thaumatin family	Thaumatin-like protein 1 OS=Arabidopsis thaliana OX=3702 GN=TLP1 PE=2 SV=1	S	Function unknown	thaumatin-like protein 1 [Oryza sativa Japonica Group]	cellular component: membrane (GO:0016020);; cellular component: membrane part (GO:0044425)
Os09g0537200	Os09g0537200	1.22789	103	0.815071	67	1.29571	103	3.04998	238	2.86622	253	3.38132	287	2.04e-12	1.70209	up	--	--	Cellular Component: integral component of membrane (GO:0016021);;	--	--	--	--	--	--	--	--	uncharacterized protein LOC4347706 [Oryza sativa Japonica Group]	cellular component: membrane (GO:0016020);; cellular component: membrane part (GO:0044425)
Os09g0538000	Os09g0538000	10.0932	433	5.55801	234	5.94166	242	2.73645	110	0.504357	24	1.05243	46	1.29e-05	-2.05462	down	--	--	Molecular Function: RNA binding (GO:0003723);; Molecular Function: ribonuclease T2 activity (GO:0033897);;	K01166|1.5e-149|osa:4347709|K01166 ribonuclease T2 [EC:4.6.1.19] | (RefSeq) ribonuclease 1	--	[A]	RNA processing and modification	Ribonuclease T2 family	--	S	Function unknown	ribonuclease 1 [Oryza sativa Japonica Group]	molecular function: binding (GO:0005488);; molecular function: catalytic activity (GO:0003824);; biological process: metabolic process (GO:0008152);; biological process: cellular process (GO:0009987)
Os09g0569000	Os09g0569000	1.25401	82	0.963538	62	0.722905	45	0.250414	16	0.055624	4	0.486238	32	0.00153043	-1.69148	down	--	--	--	--	--	--	--	--	--	S	Function unknown	hypothetical protein EE612_049568, partial [Oryza sativa]	--
Os09g0569800	Os09g0569800	0.449204	43	0.568976	53	0.488685	44	0.126287	12	0.177291	18	0.292609	28	0.00813154	-1.11002	down	[T]	Signal transduction mechanisms	Molecular Function: protein kinase activity (GO:0004672);; Molecular Function: ubiquitin-protein transferase activity (GO:0004842);; Molecular Function: ATP binding (GO:0005524);;	K17609|3.5e-65|eus:EUTSA_v10026931mg|K17609 nucleoredoxin [EC:1.8.1.8] | (RefSeq) hypothetical protein	--	--	--	Protein kinase domain	U-box domain-containing protein 33 OS=Arabidopsis thaliana OX=3702 GN=PUB33 PE=2 SV=2	T	Signal transduction mechanisms	U-box domain-containing protein 33 [Oryza sativa Japonica Group]	molecular function: catalytic activity (GO:0003824);; biological process: metabolic process (GO:0008152);; biological process: cellular process (GO:0009987);; molecular function: binding (GO:0005488)
Os09g0572100	Os09g0572100	0.475015	32	1.85151	101	1.57229	102	0.358322	25	0.589768	42	0.668502	37	0.0270653	-1.00859	down	--	--	Molecular Function: protein kinase activity (GO:0004672);; Molecular Function: ATP binding (GO:0005524);;	K13429|3.0e-15|vvi:100255092|K13429 chitin elicitor receptor kinase 1 | (RefSeq) lysM domain receptor-like kinase 3	Plant-pathogen interaction (ko04626)	[T]	Signal transduction mechanisms	Protein tyrosine and serine/threonine kinase	Putative leucine-rich repeat receptor-like serine/threonine-protein kinase At2g19230 OS=Arabidopsis thaliana OX=3702 GN=At2g19230 PE=1 SV=3	T	Signal transduction mechanisms	chitin elicitor receptor kinase 1 [Oryza sativa Japonica Group]	molecular function: catalytic activity (GO:0003824);; biological process: metabolic process (GO:0008152);; biological process: cellular process (GO:0009987);; molecular function: binding (GO:0005488)
Os10g0116800	Os10g0116800	0.698082	31	0.342166	15	0.239669	10	3.19242	130	1.69466	78	3.25499	144	1.21e-10	2.84715	up	[T]	Signal transduction mechanisms	Molecular Function: acid phosphatase activity (GO:0003993);; Molecular Function: ferrous iron binding (GO:0008198);; Molecular Function: ferric iron binding (GO:0008199);;	K14379|9.0e-195|dosa:Os10t0116800-01|K14379 tartrate-resistant acid phosphatase type 5 [EC:3.1.3.2] | (RefSeq) Os10g0116800; Similar to Purple acid phosphatase.	Riboflavin metabolism (ko00740)	[O]	Posttranslational modification, protein turnover, chaperones	Calcineurin-like phosphoesterase	Purple acid phosphatase 3 OS=Arabidopsis thaliana OX=3702 GN=PAP3 PE=2 SV=1	S	Function unknown	purple acid phosphatase 3 [Oryza sativa Japonica Group]	molecular function: catalytic activity (GO:0003824);; biological process: metabolic process (GO:0008152);; biological process: cellular process (GO:0009987);; molecular function: binding (GO:0005488)
Os10g0146200	Os10g0146200	1.07916	52	1.06119	50	0.713667	33	0.359682	16	0.488582	25	0.329329	16	0.0146295	-1.05149	down	--	--	Cellular Component: extracellular region (GO:0005576);; Biological Process: defense response (GO:0006952);;	K12173|2.8e-32|gmx:100794341|K12173 BRCA1-A complex subunit BRE | (RefSeq) BRISC and BRCA1-A complex member 2	Homologous recombination (ko03440)	--	--	Thaumatin family	Thaumatin-like protein 1 OS=Arabidopsis thaliana OX=3702 GN=TLP1 PE=2 SV=1	S	Function unknown	Os10g0146200, partial [Oryza sativa Japonica Group]	cellular component: extracellular region (GO:0005576);; biological process: response to stimulus (GO:0050896)
Os10g0162500	Os10g0162500	4.53579	68	6.04872	89	6.18401	87	1.07247	15	2.12899	34	3.72217	57	0.00780305	-1.06832	down	--	--	Molecular Function: N-acyltransferase activity (GO:0016410);;	--	--	--	--	--	Acyl transferase 7 OS=Oryza sativa subsp. japonica OX=39947 GN=AT7 PE=2 SV=1	--	--	Os10g0162500, partial [Oryza sativa Japonica Group]	molecular function: catalytic activity (GO:0003824)
Os10g0340301	Os10g0340301	0.127254	16	0.282245	35	0.2246	27	0.253771	30	1.13816	149	0.333849	42	0.0032315	1.65577	up	--	--	--	--	--	--	--	--	--	--	--	hypothetical protein EE612_050765, partial [Oryza sativa]	--
Os10g0343000	Os10g0343000	5.36338	152	3.9925	111	3.60701	97	0.172626	5	0.588656	18	0.508495	15	3.4e-13	-3.06931	down	--	--	--	--	--	--	--	--	--	--	--	Os10g0343000, partial [Oryza sativa Japonica Group]	--
Os10g0377300	Os10g0377300	1.60803	76	1.69927	79	1.17791	53	0.312962	14	0.695154	35	0.859808	42	0.00960256	-1.04493	down	--	--	Cellular Component: nucleus (GO:0005634);; Biological Process: regulation of transcription, DNA-templated (GO:0006355);; Molecular Function: sequence-specific DNA binding (GO:0043565);;	K09338|5.4e-29|peq:110021372|K09338 homeobox-leucine zipper protein | (RefSeq) homeobox-leucine zipper protein HOX20-like	--	[K]	Transcription	Homeodomain	Homeobox-leucine zipper protein HOX8 OS=Oryza sativa subsp. japonica OX=39947 GN=HOX8 PE=2 SV=1	K	Transcription	homeobox-leucine zipper protein HOX8 [Oryza sativa Japonica Group]	cellular component: cell (GO:0005623);; cellular component: organelle (GO:0043226);; cellular component: cell part (GO:0044464);; biological process: biological regulation (GO:0065007);; molecular function: binding (GO:0005488)
Os10g0401000	Os10g0401000	3.60407	62	3.41904	58	4.08337	66	7.2296	116	13.2153	238	6.4325	112	8.46e-06	1.51338	up	--	--	--	--	--	--	--	--	--	--	--	uncharacterized protein LOC4348568 [Oryza sativa Japonica Group]	--
Os10g0401100	Os10g0401100	0.611275	29	0.531329	25	0.589114	26	1.33455	58	1.80346	89	1.29119	61	3.2e-05	1.56466	up	--	--	Molecular Function: magnesium ion binding (GO:0000287);; Molecular Function: molecular_function (GO:0003674);; Molecular Function: nucleic acid binding (GO:0003676);; Molecular Function: DNA binding (GO:0003677);; Molecular Function: single-stranded DNA binding (GO:0003697);; Molecular Function: catalytic activity (GO:0003824);; Molecular Function: binding (GO:0005488);; Cellular Component: cellu…	K19619|1.2e-86|dosa:Os10t0401100-00|K19619 tyrosyl-DNA phosphodiesterase 2 [EC:3.1.4.-] | (RefSeq) Os10g0401100; Hypothetical conserved gene.	--	[T]	Signal transduction mechanisms	--	--	S	Function unknown	Os10g0401100 [Oryza sativa Japonica Group]	molecular function: binding (GO:0005488);; molecular function: catalytic activity (GO:0003824);; cellular component: cell (GO:0005623);; cellular component: cell part (GO:0044464);; cellular component: organelle (GO:0043226);; cellular component: organelle part (GO:0044422);; biological process: metabolic process (GO:0008152);; biological process: cellular process (GO:0009987);; biological proces…
Os10g0407200	Os10g0407200	26.1246	909	11.2962	386	11.9293	393	38.2635	1241	39.1648	1435	29.7749	1050	1.19e-06	1.35879	up	--	--	Cellular Component: integral component of membrane (GO:0016021);; Biological Process: sphingoid catabolic process (GO:0046521);;	--	--	[S]	Function unknown	Protein of unknown function (DUF962)	--	S	Function unknown	YGL010w, putative, expressed [Oryza sativa Japonica Group]	cellular component: membrane (GO:0016020);; cellular component: membrane part (GO:0044425);; biological process: metabolic process (GO:0008152);; biological process: cellular process (GO:0009987);; biological process: single-organism process (GO:0044699)
Os10g0416500	Os10g0416500	2.1396	84	2.11298	81	3.41506	126	1.41842	52	0.463585	20	1.04019	42	0.00631067	-1.12859	down	[G]	Carbohydrate transport and metabolism	Molecular Function: hydrolase activity, hydrolyzing O-glycosyl compounds (GO:0004553);; Biological Process: carbohydrate metabolic process (GO:0005975);;	--	--	--	--	Glycosyl hydrolases family 18	Chitinase 1 OS=Tulipa saxatilis subsp. bakeri OX=110455 PE=1 SV=1	S	Function unknown	chitinase 1 [Oryza sativa Japonica Group]	molecular function: catalytic activity (GO:0003824);; biological process: metabolic process (GO:0008152)
Os10g0418100	Os10g0418100	0.265519	34	0.287484	36	0.579082	69	0.142775	17	0.106134	15	0.167827	22	0.00994869	-1.17189	down	[P]	Inorganic ion transport and metabolism	Molecular Function: calcium-transporting ATPase activity (GO:0005388);; Molecular Function: ATP binding (GO:0005524);; Cellular Component: integral component of membrane (GO:0016021);;	K01537|0.0e+00|osa:4348639|K01537 P-type Ca2+ transporter type 2C [EC:7.2.2.10] | (RefSeq) putative calcium-transporting ATPase 13, plasma membrane-type	--	[P]	Inorganic ion transport and metabolism	Cation transporting ATPase, C-terminus	Calcium-transporting ATPase 7, plasma membrane-type OS=Oryza sativa subsp. japonica OX=39947 GN=ACA7 PE=2 SV=1	P	Inorganic ion transport and metabolism	calcium-transporting ATPase 7, plasma membrane-type [Oryza sativa Japonica Group]	molecular function: catalytic activity (GO:0003824);; molecular function: transporter activity (GO:0005215);; biological process: localization (GO:0051179);; molecular function: binding (GO:0005488);; cellular component: membrane (GO:0016020);; cellular component: membrane part (GO:0044425)
Os10g0447900	Os10g0447900	1.13526	104	0.511545	46	0.634216	55	0.360862	31	0.229148	23	0.354911	33	0.0148687	-1.02939	down	[P]	Inorganic ion transport and metabolism	Cellular Component: integral component of membrane (GO:0016021);; Biological Process: transmembrane transport (GO:0055085);;	--	--	[P]	Inorganic ion transport and metabolism	Citrate transporter	Silicon efflux transporter LSI2 OS=Oryza sativa subsp. japonica OX=39947 GN=LSI2 PE=1 SV=1	P	Inorganic ion transport and metabolism	silicon efflux transporter LSI2-like [Oryza sativa Japonica Group]	cellular component: membrane (GO:0016020);; cellular component: membrane part (GO:0044425);; biological process: localization (GO:0051179)
Os10g0457400	Os10g0457400	0.64524	33	0.794808	40	1.76079	86	0.688748	33	0.293927	16	0.281328	15	0.0430108	-1.06294	down	--	--	Cellular Component: chromosome, centromeric region (GO:0000775);; Cellular Component: nucleus (GO:0005634);; Biological Process: meiotic chromosome segregation (GO:0045132);;	--	--	--	--	Shugoshin C terminus	Shugoshin-1 OS=Oryza sativa subsp. japonica OX=39947 GN=SGO1 PE=2 SV=1	S	Function unknown	shugoshin-1-like [Oryza sativa Japonica Group]	cellular component: cell (GO:0005623);; cellular component: organelle (GO:0043226);; cellular component: organelle part (GO:0044422);; cellular component: cell part (GO:0044464);; biological process: reproduction (GO:0000003);; biological process: cellular process (GO:0009987);; biological process: reproductive process (GO:0022414);; biological process: single-organism process (GO:0044699)
Os10g0471100	Os10g0471100	0.860402	61	0.702405	44	1.47543	118	0.295165	24	0.066297	6	0.208849	19	0.000242214	-1.95179	down	[I]	Lipid transport and metabolism	Molecular Function: iron ion binding (GO:0005506);; Cellular Component: endoplasmic reticulum (GO:0005783);; Biological Process: lipid biosynthetic process (GO:0008610);; Biological Process: response to salt stress (GO:0009651);; Biological Process: response to abscisic acid (GO:0009737);; Biological Process: wax biosynthetic process (GO:0010025);; Biological Process: cutin biosynthetic process (…	K15404|0.0e+00|dosa:Os10t0471100-01|K15404 aldehyde decarbonylase [EC:4.1.99.5] | (RefSeq) Os10g0471100, WDA1, WAX-DEFICIENT_ANTHER_1; Protein with high similarity to proteins involved in wax production, Cuticular wax biosynthesis	Cutin, suberine and wax biosynthesis (ko00073)	--	--	WAX2 C-terminal domain	Very-long-chain aldehyde decarbonylase GL1-5 OS=Oryza sativa subsp. japonica OX=39947 GN=GL1-5 PE=1 SV=1	S	Function unknown	RecName: Full=Very-long-chain aldehyde decarbonylase GL1-5; AltName: Full=Protein GLOSSY 1-5; AltName: Full=Protein WAX-DEFICIENT ANTHER 1 [Oryza sativa Japonica Group]	molecular function: binding (GO:0005488);; cellular component: cell (GO:0005623);; cellular component: organelle (GO:0043226);; cellular component: cell part (GO:0044464);; biological process: metabolic process (GO:0008152);; biological process: single-organism process (GO:0044699);; biological process: response to stimulus (GO:0050896);; biological process: cellular process (GO:0009987);; biolog…
Os10g0513300	Os10g0513300	5.28773	117	4.68719	102	6.4092	134	4.10121	85	9.0335	638	10.9103	669	6.74e-06	2.08657	up	--	--	Cellular Component: integral component of membrane (GO:0016021);;	--	--	--	--	Protein BYPASS1-related	UPF0496 protein 4 OS=Oryza sativa subsp. japonica OX=39947 GN=Os10g0513300 PE=2 SV=1	S	Function unknown	hypothetical protein OsJ_32144 [Oryza sativa Japonica Group]	cellular component: membrane (GO:0016020);; cellular component: membrane part (GO:0044425)
Os10g0540900	Os10g0540900	0.61149	35	0.292396	17	0.231862	13	0.998724	54	0.479318	29	0.822072	48	0.0106581	1.22358	up	--	--	--	--	--	--	--	Protein of unknown function (DUF3615)	--	--	--	uncharacterized protein LOC4349257 isoform X3 [Oryza sativa Japonica Group]	--
Os10g0542900	Os10g0542900	4.53598	178	6.6585	256	6.03666	224	2.21489	81	1.13097	47	2.10011	84	2.07e-06	-1.43727	down	[R]	General function prediction only	Molecular Function: chitinase activity (GO:0004568);; Biological Process: carbohydrate metabolic process (GO:0005975);; Biological Process: chitin catabolic process (GO:0006032);; Biological Process: cell wall macromolecule catabolic process (GO:0016998);;	K20547|9.9e-149|dosa:Os10t0542900-01|K20547 basic endochitinase B [EC:3.2.1.14] | (RefSeq) Os10g0542900, CHT8, CHITINASE_8; Similar to chitinase.	Amino sugar and nucleotide sugar metabolism (ko00520);; MAPK signaling pathway - plant (ko04016)	[R]	General function prediction only	Chitinase class I	Chitinase 8 OS=Oryza sativa subsp. japonica OX=39947 GN=Cht8 PE=2 SV=1	G	Carbohydrate transport and metabolism	chitinase 8 [Oryza sativa Japonica Group]	molecular function: catalytic activity (GO:0003824);; biological process: metabolic process (GO:0008152);; biological process: cellular process (GO:0009987)
Os10g0544200	Os10g0544200	2.42845	131	2.05748	109	1.5564	79	0.83159	42	0.801655	46	0.749162	41	0.000969935	-1.10843	down	--	--	Molecular Function: protein dimerization activity (GO:0046983);;	K13422|6.3e-11|zju:107430065|K13422 transcription factor MYC2 | (RefSeq) transcription factor bHLH28-like isoform X1	MAPK signaling pathway - plant (ko04016);; Plant hormone signal transduction (ko04075)	--	--	Helix-loop-helix DNA-binding domain	Transcription factor bHLH93 OS=Arabidopsis thaliana OX=3702 GN=BHLH93 PE=1 SV=1	--	--	transcription factor TDR-like [Oryza sativa Japonica Group]	molecular function: binding (GO:0005488)
Os10g0555600	Os10g0555600	2.15792	100	2.98148	135	2.20129	96	1.05967	46	1.12744	55	0.847759	40	0.00187687	-1.03528	down	--	--	Cellular Component: extracellular region (GO:0005576);; Biological Process: sexual reproduction (GO:0019953);;	K20628|2.2e-58|pvu:PHAVU_007G235300g|K20628 expansin | (RefSeq) hypothetical protein	--	--	--	Expansin C-terminal domain	Expansin-B6 OS=Oryza sativa subsp. japonica OX=39947 GN=EXPB6 PE=2 SV=1	G	Carbohydrate transport and metabolism	expansin-B6 [Oryza sativa Japonica Group]	cellular component: extracellular region (GO:0005576);; biological process: reproduction (GO:0000003);; biological process: reproductive process (GO:0022414);; biological process: multi-organism process (GO:0051704)
Os10g0555900	Os10g0555900	21.2952	1018	14.2415	668	27.0673	1224	5.31857	238	5.80207	293	13.1152	636	1.19e-05	-1.17205	down	--	--	Cellular Component: extracellular region (GO:0005576);; Biological Process: sexual reproduction (GO:0019953);;	K20628|1.0e-60|pvu:PHAVU_007G235300g|K20628 expansin | (RefSeq) hypothetical protein	--	--	--	Expansin C-terminal domain	Expansin-B3 OS=Oryza sativa subsp. japonica OX=39947 GN=EXPB3 PE=2 SV=2	G	Carbohydrate transport and metabolism	expansin-B3 [Oryza sativa Japonica Group]	cellular component: extracellular region (GO:0005576);; biological process: reproduction (GO:0000003);; biological process: reproductive process (GO:0022414);; biological process: multi-organism process (GO:0051704)
Os10g0558900	Os10g0558900	1.9872	88	2.32771	101	1.61874	68	1.13743	47	0.585426	28	0.676842	31	0.0072381	-1.05726	down	[Q]	Secondary metabolites biosynthesis, transport and catabolism	Molecular Function: metal ion binding (GO:0046872);; Molecular Function: dioxygenase activity (GO:0051213);;	K05658|3.1e-63|cpep:111781709|K05658 ATP-binding cassette, subfamily B (MDR/TAP), member 1 [EC:7.6.2.2] | (RefSeq) uncharacterized protein LOC111781709	ABC transporters (ko02010)	[QR]	Secondary metabolites biosynthesis, transport and catabolism;; General function prediction only	2OG-Fe(II) oxygenase superfamily	2-oxoglutarate-dependent dioxygenase 11 OS=Oryza sativa subsp. japonica OX=39947 GN=2ODD11 PE=1 SV=1	S	Function unknown	hypothetical protein EE612_052745 [Oryza sativa]	molecular function: binding (GO:0005488);; molecular function: catalytic activity (GO:0003824);; biological process: metabolic process (GO:0008152);; biological process: single-organism process (GO:0044699)
Os10g0565200	Os10g0565200	1.05158	37	2.76573	94	2.75443	90	0.305286	10	0.077377	3	1.28092	45	0.0048412	-1.82164	down	[G]	Carbohydrate transport and metabolism	Biological Process: polysaccharide catabolic process (GO:0000272);; Molecular Function: beta-amylase activity (GO:0016161);; Molecular Function: amylopectin maltohydrolase activity (GO:0102229);;	K01177|1.4e-90|osa:4349417|K01177 beta-amylase [EC:3.2.1.2] | (RefSeq) beta-amylase 3, chloroplastic	Starch and sucrose metabolism (ko00500)	--	--	Glycosyl hydrolase family 14	Beta-amylase 3, chloroplastic OS=Arabidopsis thaliana OX=3702 GN=BAM3 PE=1 SV=3	S	Function unknown	hypothetical protein EE612_052833 [Oryza sativa]	biological process: metabolic process (GO:0008152);; molecular function: catalytic activity (GO:0003824)
Os10g0575600	Os10g0575600	2.063	282	1.92415	258	1.95707	253	1.17343	150	0.360933	52	0.611308	85	0.000721233	-1.21765	down	--	--	Cellular Component: nucleus (GO:0005634);; Biological Process: regulation of transcription, DNA-templated (GO:0006355);; Molecular Function: lipid binding (GO:0008289);; Molecular Function: sequence-specific DNA binding (GO:0043565);;	K09338|2.0e-172|atr:18439236|K09338 homeobox-leucine zipper protein | (RefSeq) homeobox-leucine zipper protein ROC8 isoform X2	--	--	--	START domain	Homeobox-leucine zipper protein ROC3 OS=Oryza sativa subsp. japonica OX=39947 GN=ROC3 PE=2 SV=1	K	Transcription	homeobox-leucine zipper protein ROC3 [Oryza sativa Japonica Group]	cellular component: cell (GO:0005623);; cellular component: organelle (GO:0043226);; cellular component: cell part (GO:0044464);; biological process: biological regulation (GO:0065007);; molecular function: binding (GO:0005488)
Os10g0578950	Os10g0578950	0.312543	19	0.301345	19	0.472754	28	1.01358	64	0.708022	46	1.01855	64	0.0101243	1.28565	up	[IQ]	Lipid transport and metabolism;; Secondary metabolites biosynthesis, transport and catabolism	Molecular Function: catalytic activity (GO:0003824);; Cellular Component: integral component of membrane (GO:0016021);;	K01904|0.0e+00|dosa:Os10t0578950-00|K01904 4-coumarate--CoA ligase [EC:6.2.1.12] | (RefSeq) Os10g0578950; Similar to 4-coumarate--CoA ligase-like 2.	Ubiquinone and other terpenoid-quinone biosynthesis (ko00130);; Phenylpropanoid biosynthesis (ko00940)	[I]	Lipid transport and metabolism	AMP-binding enzyme	4-coumarate--CoA ligase-like 2 OS=Oryza sativa subsp. japonica OX=39947 GN=4CLL2 PE=3 SV=3	IQ	Lipid transport and metabolism;; Secondary metabolites biosynthesis, transport and catabolism	4-coumarate--CoA ligase-like 2 [Oryza sativa Japonica Group]	molecular function: catalytic activity (GO:0003824);; cellular component: membrane (GO:0016020);; cellular component: membrane part (GO:0044425)
Os11g0100100	Os11g0100100	2.39279	226	3.03118	280	3.80976	340	0	0	0	0	0	0	1.81e-59	-11.0536	down	--	--	Cellular Component: integral component of membrane (GO:0016021);;	K08341|4.4e-10|osa:4349525|K08341 GABA(A) receptor-associated protein | (RefSeq) autophagy-related protein 8D isoform X2	Autophagy - other (ko04136)	--	--	--	Autophagy-related protein 8D OS=Oryza sativa subsp. japonica OX=39947 GN=ATG8D PE=3 SV=2	U	Intracellular trafficking, secretion, and vesicular transport	hypothetical protein EE612_053027 [Oryza sativa]	cellular component: membrane (GO:0016020);; cellular component: membrane part (GO:0044425)
Os11g0100200	Os11g0100200	5.0159	183	5.28266	189	4.1961	145	1.16033	40	1.93845	75	1.38249	52	1.4e-06	-1.45105	down	--	--	Molecular Function: RNA binding (GO:0003723);;	K12881|1.1e-113|dosa:Os11t0100200-00|K12881 THO complex subunit 4 | (RefSeq) Os11g0100200; Similar to ALY protein.	RNA transport (ko03013);; mRNA surveillance pathway (ko03015);; Spliceosome (ko03040)	[A]	RNA processing and modification	RNA recognition motif. (a.k.a. RRM, RBD, or RNP domain)	THO complex subunit 4A OS=Arabidopsis thaliana OX=3702 GN=ALY1 PE=1 SV=1	S	Function unknown	hypothetical protein EE612_053029, partial [Oryza sativa]	molecular function: binding (GO:0005488)
Os11g0102500	Os11g0102500	10.5984	162	9.4125	141	9.11172	132	24.6597	351	18.5984	299	18.7931	291	2.06e-08	1.3247	up	--	--	Molecular Function: ribonuclease P activity (GO:0004526);; Biological Process: tRNA processing (GO:0008033);; Molecular Function: oxidoreductase activity (GO:0016491);;	K07512|2.1e-10|osa:9272332|K07512 mitochondrial enoyl-[acyl-carrier protein] reductase / trans-2-enoyl-CoA reductase [EC:1.3.1.- 1.3.1.38] | (RefSeq) probable trans-2-enoyl-CoA reductase, mitochondrial	Fatty acid biosynthesis (ko00061);; Fatty acid elongation (ko00062);; Fatty acid metabolism (ko01212)	--	--	--	--	C	Energy production and conversion	hypothetical protein EE612_053045 [Oryza sativa]	molecular function: catalytic activity (GO:0003824);; biological process: metabolic process (GO:0008152);; biological process: cellular process (GO:0009987)
Os11g0102500	Os11g0102500	9.32564	138	9.4125	141	9.11172	132	18.7636	291	18.5984	299	18.7931	291	3.56e-06	1.1797	up	--	--	Molecular Function: ribonuclease P activity (GO:0004526);; Biological Process: tRNA processing (GO:0008033);; Molecular Function: oxidoreductase activity (GO:0016491);;	K07512|2.1e-10|osa:9272332|K07512 mitochondrial enoyl-[acyl-carrier protein] reductase / trans-2-enoyl-CoA reductase [EC:1.3.1.- 1.3.1.38] | (RefSeq) probable trans-2-enoyl-CoA reductase, mitochondrial	Fatty acid biosynthesis (ko00061);; Fatty acid elongation (ko00062);; Fatty acid metabolism (ko01212)	--	--	--	--	C	Energy production and conversion	hypothetical protein EE612_053045 [Oryza sativa]	molecular function: catalytic activity (GO:0003824);; biological process: metabolic process (GO:0008152);; biological process: cellular process (GO:0009987)
Os11g0102700	Os11g0102700	6.40672	227	7.10537	247	7.91829	266	12.1358	401	14.6303	547	14.48	521	4.69e-11	1.16959	up	[U]	Intracellular trafficking, secretion, and vesicular transport	Molecular Function: cysteine-type peptidase activity (GO:0008234);;	K08597|1.6e-137|dosa:Os11t0102700-01|K08597 sentrin-specific protease 8 [EC:3.4.22.68] | (RefSeq) Os11g0102700; Peptidase C48, SUMO/Sentrin/Ubl1 family protein.	--	[R]	General function prediction only	Ulp1 protease family, C-terminal catalytic domain	NEDD8-specific protease 1 OS=Arabidopsis thaliana OX=3702 GN=NEDP1 PE=2 SV=1	O	Posttranslational modification, protein turnover, chaperones	Ulp1 protease family, C-terminal catalytic domain containing protein, expressed [Oryza sativa Japonica Group]	molecular function: catalytic activity (GO:0003824);; biological process: metabolic process (GO:0008152)
Os11g0103000	Os11g0103000	1.58626	95	1.40885	83	1.61592	91	0.349719	20	0.541821	34	0.398275	25	8.82e-06	-1.58018	down	--	--	Biological Process: mRNA processing (GO:0006397);;	K17964|5.5e-24|csl:COCSUDRAFT_61653|K17964 leucine-rich PPR motif-containing protein, mitochondrial | (RefSeq) TPR-like protein	--	[R]	General function prediction only	PPR repeat family	Pentatricopeptide repeat-containing protein At3g09650, chloroplastic OS=Arabidopsis thaliana OX=3702 GN=HCF152 PE=2 SV=1	S	Function unknown	pentatricopeptide repeat-containing protein At3g09650, chloroplastic, partial [Oryza sativa Japonica Group]	biological process: metabolic process (GO:0008152);; biological process: cellular process (GO:0009987)
Os11g0107450	Os11g0107450	3.90927	106	2.19701	59	2.99914	77	0.868467	22	1.0214	30	0.96721	27	0.000187818	-1.42073	down	--	--	--	--	--	--	--	--	--	S	Function unknown	uncharacterized LOC9267534 [Oryza sativa Japonica Group]	--
Os11g0107600	Os11g0107600	0.721663	26	0.959168	34	1.6773	58	2.27082	77	1.40517	54	2.28149	84	0.0083923	1.06106	up	--	--	Cellular Component: endoplasmic reticulum (GO:0005783);; Cellular Component: Golgi apparatus (GO:0005794);; Cellular Component: membrane (GO:0016020);; Cellular Component: integral component of membrane (GO:0016021);; Biological Process: vesicle-mediated transport (GO:0016192);;	K20359|3.3e-105|osa:4351274|K20359 PRA1 family protein 1 | (RefSeq) PRA1 family protein B2	--	[U]	Intracellular trafficking, secretion, and vesicular transport	PRA1 family protein	PRA1 family protein B3 OS=Arabidopsis thaliana OX=3702 GN=PRA1B3 PE=1 SV=1	U	Intracellular trafficking, secretion, and vesicular transport	PRA1 family protein B2 [Oryza sativa Japonica Group]	cellular component: cell (GO:0005623);; cellular component: organelle (GO:0043226);; cellular component: cell part (GO:0044464);; cellular component: membrane (GO:0016020);; cellular component: membrane part (GO:0044425);; biological process: localization (GO:0051179)
Os11g0114900	Os11g0114900	20.0864	546	11.0452	295	21.8521	562	4.39412	112	9.72627	279	7.94916	219	0.000221369	-1.03383	down	--	--	Biological Process: lipid transport (GO:0006869);; Molecular Function: lipid binding (GO:0008289);;	--	--	--	--	Protease inhibitor/seed storage/LTP family	Non-specific lipid-transfer protein 4 OS=Oryza sativa subsp. japonica OX=39947 GN=Os12g0114500 PE=3 SV=2	U	Intracellular trafficking, secretion, and vesicular transport	non-specific lipid-transfer protein 4-like [Oryza sativa Japonica Group]	biological process: single-organism process (GO:0044699);; biological process: localization (GO:0051179);; molecular function: binding (GO:0005488)
Os11g0133800	Os11g0133800	0.882975	51	0.603556	35	0.587255	32	1.2148	66	1.04024	64	1.46217	86	0.00303973	1.05645	up	--	--	Cellular Component: endoplasmic reticulum (GO:0005783);; Cellular Component: Golgi apparatus (GO:0005794);; Biological Process: protein targeting to membrane (GO:0006612);; Cellular Component: integral component of membrane (GO:0016021);; Biological Process: peptidyl-L-cysteine S-palmitoylation (GO:0018230);; Molecular Function: protein-cysteine S-palmitoyltransferase activity (GO:0019706);;	K18932|2.5e-86|brp:103854281|K18932 palmitoyltransferase [EC:2.3.1.225] | (RefSeq) probable protein S-acyltransferase 7	--	[R]	General function prediction only	DHHC palmitoyltransferase	Probable protein S-acyltransferase 4 OS=Arabidopsis thaliana OX=3702 GN=PAT04 PE=2 SV=1	S	Function unknown	probable protein S-acyltransferase 1 [Oryza sativa Japonica Group]	cellular component: cell (GO:0005623);; cellular component: organelle (GO:0043226);; cellular component: cell part (GO:0044464);; biological process: localization (GO:0051179);; cellular component: membrane (GO:0016020);; cellular component: membrane part (GO:0044425);; biological process: metabolic process (GO:0008152);; biological process: cellular process (GO:0009987);; molecular function: cat…
Os11g0147200	Os11g0147200	1.09537	68	0.750595	46	1.6219	95	0.290962	17	0.090083	6	0.51992	33	0.000607241	-1.72274	down	--	--	--	--	--	--	--	Trypsin-like peptidase domain	--	S	Function unknown	hypothetical protein EE612_053471 [Oryza sativa]	--
Os11g0152400	Os11g0152400	0.594116	29	0.484351	25	0.490427	25	1.08307	53	0.893103	48	1.13568	57	0.00179487	1.19102	up	--	--	--	--	--	--	--	--	--	S	Function unknown	hypothetical protein EE612_053539, partial [Oryza sativa]	--
Os11g0153000	Os11g0153000	3.64161	94	2.77144	71	4.42843	109	2.30343	56	0.874971	24	1.2691	34	0.0138082	-1.02524	down	--	--	--	--	--	--	--	--	--	S	Function unknown	uncharacterized protein LOC9266116 [Oryza sativa Japonica Group]	--
Os11g0153500	Os11g0153500	3.3472	148	3.37135	147	3.90565	164	1.26563	53	2.19877	103	0.567479	26	0.0058579	-1.12266	down	--	--	--	K13161|3.0e-13|csv:101218373|K13161 heterogeneous nuclear ribonucleoprotein R | (RefSeq) heterogeneous nuclear ribonucleoprotein Q	--	--	--	Fantastic Four meristem regulator	--	S	Function unknown	protein FAF-like, chloroplastic [Oryza sativa Japonica Group]	--
Os11g0171700	Os11g0171700	0.68791	93	0.645555	88	1.84552	238	0.354533	42	0.314243	46	0.475127	67	0.00167557	-1.25438	down	[T]	Signal transduction mechanisms	Molecular Function: molecular_function (GO:0003674);; Molecular Function: nucleic acid binding (GO:0003676);; Molecular Function: RNA binding (GO:0003723);; Molecular Function: mRNA binding (GO:0003729);; Molecular Function: catalytic activity (GO:0003824);; Molecular Function: nuclease activity (GO:0004518);; Molecular Function: ribonuclease activity (GO:0004540);; Molecular Function: enzyme inh…	K13216|3.9e-08|cre:CHLREDRAFT_173312|K13216 nuclear inhibitor of protein phosphatase 1 [EC:3.1.4.-] | (RefSeq) predicted protein	--	[R]	General function prediction only	PIN domain	FHA domain-containing protein PS1 OS=Arabidopsis thaliana OX=3702 GN=PS1 PE=2 SV=1	T	Signal transduction mechanisms	FHA domain-containing protein PS1 [Oryza sativa Japonica Group]	molecular function: binding (GO:0005488);; molecular function: catalytic activity (GO:0003824);; biological process: metabolic process (GO:0008152);; biological process: cellular process (GO:0009987);; molecular function: molecular function regulator (GO:0098772);; biological process: biological regulation (GO:0065007);; cellular component: cell (GO:0005623);; cellular component: cell part (GO:00…
Os11g0189600	Os11g0189600	0.510998	48	0.501412	47	0.787043	70	0.059375	6	0	0	0	0	1.1e-11	-4.47095	down	[I]	Lipid transport and metabolism	Molecular Function: lanosterol synthase activity (GO:0000250);; Cellular Component: lipid droplet (GO:0005811);; Biological Process: triterpenoid biosynthetic process (GO:0016104);; Molecular Function: beta-amyrin synthase activity (GO:0042300);;	K19010|0.0e+00|dosa:Os11t0189600-01|K19010 parkeol synthase [EC:5.4.99.47] | (RefSeq) Os11g0189600; Similar to Cycloartenol synthase.	Sesquiterpenoid and triterpenoid biosynthesis (ko00909)	[I]	Lipid transport and metabolism	Squalene-hopene cyclase C-terminal domain	Parkeol synthase OS=Oryza sativa subsp. japonica OX=39947 GN=Os11g0189600 PE=1 SV=1	I	Lipid transport and metabolism	parkeol synthase isoform X1 [Oryza sativa Japonica Group]	molecular function: catalytic activity (GO:0003824);; cellular component: cell (GO:0005623);; cellular component: organelle (GO:0043226);; cellular component: cell part (GO:0044464);; biological process: metabolic process (GO:0008152);; biological process: cellular process (GO:0009987);; biological process: single-organism process (GO:0044699)
Os11g0195800	Os11g0195800	0.625106	28	0.613714	27	0.344047	15	0.780389	32	0.982145	45	1.17657	52	0.0112895	1.04689	up	--	--	--	--	--	--	--	--	--	S	Function unknown	uncharacterized protein LOC4349991 [Oryza sativa Japonica Group]	--
Os11g0199700	Os11g0199700	9.22507	830	7.47708	660	9.14037	778	17.0324	1429	17.5138	1659	21.2602	1937	1.82e-21	1.33079	up	--	--	Biological Process: intracellular protein transport (GO:0006886);;	K12182|5.5e-09|nsy:104243502|K12182 hepatocyte growth factor-regulated tyrosine kinase substrate | (RefSeq) TOM1-like protein 2	Endocytosis (ko04144);; Phagosome (ko04145)	[U]	Intracellular trafficking, secretion, and vesicular transport	--	TOM1-like protein 3 OS=Arabidopsis thaliana OX=3702 GN=TOL3 PE=1 SV=1	S	Function unknown	TOM1-like protein 3 [Oryza sativa Japonica Group]	biological process: localization (GO:0051179)
Os11g0201299	Os11g0201299	0.883973	56	0.917391	57	0.751948	45	0.329888	20	0.200012	14	0.318683	21	0.00156596	-1.32481	down	--	--	Molecular Function: protein binding (GO:0005515);;	--	--	--	--	F-box domain	Putative F-box/LRR-repeat protein At4g13960 OS=Arabidopsis thaliana OX=3702 GN=At4g13960 PE=4 SV=1	--	--	Os11g0201299 [Oryza sativa Japonica Group]	molecular function: binding (GO:0005488)
Os11g0202200	Os11g0202200	0.382408	23	0.456621	27	0.524128	30	0.78428	43	0.976211	61	1.20187	72	0.000554785	1.30182	up	--	--	Molecular Function: protein binding (GO:0005515);;	--	--	--	--	F-box domain	FBD-associated F-box protein At4g10400 OS=Arabidopsis thaliana OX=3702 GN=At4g10400 PE=2 SV=2	S	Function unknown	hypothetical protein DAI22_11g066000 [Oryza sativa Japonica Group]	molecular function: binding (GO:0005488)
Os11g0202300	Os11g0202300	1.60512	71	0.946263	42	2.87182	122	0.778961	33	0.506371	24	0.527561	25	0.00414465	-1.29366	down	--	--	--	--	--	--	--	--	--	--	--	Os11g0202300, partial [Oryza sativa Japonica Group]	--
Os11g0202400	Os11g0202400	2.39179	104	2.86752	122	4.00913	164	0.824246	34	0.790272	36	0.896891	40	4.63e-07	-1.6356	down	--	--	Molecular Function: protein binding (GO:0005515);;	K01322|7.5e-07|csat:104767606|K01322 prolyl oligopeptidase [EC:3.4.21.26] | (RefSeq) putative F-box/LRR-repeat protein At3g18150	--	--	--	F-box domain	F-box protein At1g19070 OS=Arabidopsis thaliana OX=3702 GN=At1g19070 PE=2 SV=1	--	--	F-box domain, putative [Oryza sativa Japonica Group]	molecular function: binding (GO:0005488)
Os11g0202600	Os11g0202600	4.98307	348	4.9654	340	5.65443	373	0	0	0	0	0	0	5.73e-80	-11.3786	down	--	--	--	K02218|1.4e-109|sbi:8069780|K02218 casein kinase 1 [EC:2.7.11.1] | (RefSeq) uncharacterized protein LOC8069780	--	[L]	Replication, recombination and repair	DDE superfamily endonuclease	--	S	Function unknown	Os11g0202600, partial [Oryza sativa Japonica Group]	--
Os11g0203400	Os11g0203400	0	0	0	0	0	0	0.620001	31	0.775401	44	0.837018	45	8.97e-19	8.41467	up	--	--	--	--	--	--	--	--	--	--	--	Os11g0203400 [Oryza sativa Japonica Group]	--
Os11g0204600	Os11g0204600	8.40369	497	7.368	428	6.37362	357	0	0	0	0	0	0	1.23e-84	-11.6515	down	--	--	--	K00975|1.3e-09|bdi:100824186|K00975 glucose-1-phosphate adenylyltransferase [EC:2.7.7.27] | (RefSeq) glucose-1-phosphate adenylyltransferase large subunit 3, chloroplastic/amyloplastic	Starch and sucrose metabolism (ko00500);; Amino sugar and nucleotide sugar metabolism (ko00520)	--	--	--	Glucose-1-phosphate adenylyltransferase large subunit 1, chloroplastic/amyloplastic OS=Hordeum vulgare OX=4513 PE=2 SV=2	--	--	hypothetical protein EE612_054067, partial [Oryza sativa]	--
Os11g0204800	Os11g0204800	1.65189	156	2.17038	201	3.06347	273	0	0	0	0	0	0	1.47e-44	-10.6281	down	--	--	--	--	--	--	--	Aluminium induced protein	--	--	--	hypothetical protein EE612_054069, partial [Oryza sativa]	--
Os11g0206600	Os11g0206600	1.46851	74	0.994654	47	1.5427	75	0.640748	11	0.638597	12	0.740543	45	0.00371814	-1.38882	down	--	--	Molecular Function: double-stranded DNA binding (GO:0003690);; Biological Process: regulation of transcription, DNA-templated (GO:0006355);; Cellular Component: chloroplast (GO:0009507);; Biological Process: chloroplast organization (GO:0009658);; Biological Process: developmental process (GO:0032502);;	K15032|5.2e-218|dosa:Os11t0206600-01|K15032 mTERF domain-containing protein, mitochondrial | (RefSeq) Os11g0206600; Mitochodrial transcription termination factor-related family protein.	--	[KR]	Transcription;; General function prediction only	mTERF	--	S	Function unknown	transcription termination factor MTERF15, mitochondrial [Oryza sativa Japonica Group]	molecular function: binding (GO:0005488);; biological process: biological regulation (GO:0065007);; cellular component: cell (GO:0005623);; cellular component: organelle (GO:0043226);; cellular component: cell part (GO:0044464);; biological process: cellular process (GO:0009987);; biological process: cellular component organization or biogenesis (GO:0071840);; biological process: developmental pr…
Os11g0210500	Os11g0210500	36.0438	2097	24.0452	1370	24.1049	1325	61.3933	3332	63.2948	3880	78.637	4640	7.07e-19	1.48949	up	[R]	General function prediction only	Molecular Function: zinc ion binding (GO:0008270);; Molecular Function: oxidoreductase activity (GO:0016491);;	K18857|2.8e-224|dosa:Os11t0210500-01|K18857 alcohol dehydrogenase class-P [EC:1.1.1.1] | (RefSeq) Os11g0210500, ALCOHOL_DEHYDROGENASE_2, ADH2; Similar to Alcohol dehydrogenase.	Glycolysis / Gluconeogenesis (ko00010);; Fatty acid degradation (ko00071);; Tyrosine metabolism (ko00350);; alpha-Linolenic acid metabolism (ko00592)	[Q]	Secondary metabolites biosynthesis, transport and catabolism	Zinc-binding dehydrogenase	Alcohol dehydrogenase 2 OS=Oryza sativa subsp. indica OX=39946 GN=ADH2 PE=2 SV=1	C	Energy production and conversion	alcohol dehydrogenase 2 [Oryza sativa Japonica Group]	molecular function: binding (GO:0005488);; molecular function: catalytic activity (GO:0003824)
Os11g0220400	Os11g0220400	0.887294	48	0.654467	35	0.963755	49	0.284503	15	0.249687	15	0.341912	19	0.00338516	-1.23586	down	--	--	Molecular Function: calmodulin binding (GO:0005516);; Molecular Function: ATP binding (GO:0005524);; Cellular Component: chloroplast thylakoid membrane (GO:0009535);;	--	--	[O]	Posttranslational modification, protein turnover, chaperones	--	Calmodulin-interacting protein 111 OS=Arabidopsis thaliana OX=3702 GN=CIP111 PE=1 SV=1	O	Posttranslational modification, protein turnover, chaperones	calmodulin-interacting protein 111 [Oryza sativa Japonica Group]	molecular function: binding (GO:0005488);; cellular component: cell (GO:0005623);; cellular component: membrane (GO:0016020);; cellular component: organelle (GO:0043226);; cellular component: organelle part (GO:0044422);; cellular component: cell part (GO:0044464)
Os11g0245200	Os11g0245200	0.29432	35	0.4007	46	0.283531	32	0.099489	11	0.123971	16	0.078012	10	0.00204152	-1.41529	down	[T]	Signal transduction mechanisms	Molecular Function: protein serine/threonine kinase activity (GO:0004674);; Molecular Function: ATP binding (GO:0005524);; Cellular Component: integral component of membrane (GO:0016021);;	K01180|6.1e-66|cmax:111487562|K01180 endo-1,3(4)-beta-glucanase [EC:3.2.1.6] | (RefSeq) uncharacterized protein LOC111487562	--	--	--	Protein tyrosine and serine/threonine kinase	Leucine-rich repeat receptor protein kinase HPCA1 OS=Arabidopsis thaliana OX=3702 GN=HPCA1 PE=1 SV=1	S	Function unknown	probable leucine-rich repeat receptor-like protein kinase At5g49770 [Oryza sativa Japonica Group]	molecular function: catalytic activity (GO:0003824);; biological process: metabolic process (GO:0008152);; biological process: cellular process (GO:0009987);; molecular function: binding (GO:0005488);; cellular component: membrane (GO:0016020);; cellular component: membrane part (GO:0044425)
Os11g0246200	Os11g0246200	1.15519	52	12.9298	570	8.55084	364	1.62549	69	2.55119	121	1.88369	86	0.00282519	-1.67639	down	--	--	Molecular Function: protein binding (GO:0005515);;	--	--	[R]	General function prediction only	Kelch motif	F-box/kelch-repeat protein At2g44130 OS=Arabidopsis thaliana OX=3702 GN=At2g44130 PE=2 SV=2	S	Function unknown	F-box/kelch-repeat protein At2g44130 [Oryza sativa Japonica Group]	molecular function: binding (GO:0005488)
Os11g0274700	Os11g0274700	0.861192	63	1.29154	93	1.73111	120	3.23289	221	2.60258	201	2.91334	217	6.9e-07	1.40921	up	[R]	General function prediction only	Molecular Function: protein kinase activity (GO:0004672);; Molecular Function: ATP binding (GO:0005524);;	K17302|4.1e-70|osa:4350061|K17302 coatomer subunit beta' | (RefSeq) uncharacterized protein LOC4350061	--	[T]	Signal transduction mechanisms	Protein kinase domain	Putative cysteine-rich receptor-like protein kinase 16 OS=Arabidopsis thaliana OX=3702 GN=CRK16 PE=3 SV=2	T	Signal transduction mechanisms	putative cysteine-rich receptor-like protein kinase 30 isoform X2 [Oryza sativa Japonica Group]	molecular function: catalytic activity (GO:0003824);; biological process: metabolic process (GO:0008152);; biological process: cellular process (GO:0009987);; molecular function: binding (GO:0005488)
Os11g0384789	Os11g0384789	1.17133	51	2.18145	90	0.843819	35	0.386208	16	0.037934	2	0.701257	31	0.00643895	-1.68714	down	[HR]	Coenzyme transport and metabolism;; General function prediction only	Biological Process: de-etiolation (GO:0009704);; Biological Process: response to karrikin (GO:0080167);;	--	--	--	--	Alpha/beta hydrolase family	Probable esterase D14L OS=Oryza sativa subsp. japonica OX=39947 GN=D14L PE=1 SV=1	S	Function unknown	probable esterase D14L [Oryza sativa Japonica Group]	biological process: response to stimulus (GO:0050896)
Os11g0432600	Os11g0432600	1.05644	43	0.852638	41	1.16552	54	0.330523	17	0.276257	15	0.33852	17	0.00466451	-1.49385	down	[R]	General function prediction only	Cellular Component: endoplasmic reticulum (GO:0005783);; Cellular Component: integral component of membrane (GO:0016021);; Molecular Function: ketoreductase activity (GO:0045703);;	K10251|1.4e-150|obr:102718691|K10251 17beta-estradiol 17-dehydrogenase / very-long-chain 3-oxoacyl-CoA reductase [EC:1.1.1.62 1.1.1.330] | (RefSeq) very-long-chain 3-oxoacyl-CoA reductase-like protein At1g24470	Fatty acid elongation (ko00062);; Biosynthesis of unsaturated fatty acids (ko01040);; Fatty acid metabolism (ko01212)	--	--	short chain dehydrogenase	Very-long-chain 3-oxoacyl-CoA reductase-like protein At1g24470 OS=Arabidopsis thaliana OX=3702 GN=KCR2 PE=2 SV=1	S	Function unknown	very-long-chain 3-oxoacyl-CoA reductase-like protein At1g24470 [Oryza sativa Japonica Group]	cellular component: cell (GO:0005623);; cellular component: organelle (GO:0043226);; cellular component: cell part (GO:0044464);; cellular component: membrane (GO:0016020);; cellular component: membrane part (GO:0044425);; molecular function: catalytic activity (GO:0003824);; biological process: metabolic process (GO:0008152);; biological process: single-organism process (GO:0044699)
Os11g0490900	Os11g0490900	0.730154	32	0.554366	24	1.31745	54	1.15691	47	1.71728	78	1.73495	76	0.00769196	1.04221	up	--	--	Molecular Function: transcription factor activity, sequence-specific DNA binding (GO:0003700);; Cellular Component: nucleus (GO:0005634);; Molecular Function: sequence-specific DNA binding (GO:0043565);;	K12835|1.5e-26|cmax:111493042|K12835 ATP-dependent RNA helicase DDX42 [EC:3.6.4.13] | (RefSeq) DEAD-box ATP-dependent RNA helicase 24 isoform X1	Spliceosome (ko03040)	--	--	WRKY DNA -binding domain	Probable WRKY transcription factor 75 OS=Arabidopsis thaliana OX=3702 GN=WRKY75 PE=1 SV=1	K	Transcription	probable WRKY transcription factor 56 [Oryza sativa Japonica Group]	molecular function: nucleic acid binding transcription factor activity (GO:0001071);; biological process: biological regulation (GO:0065007);; cellular component: cell (GO:0005623);; cellular component: organelle (GO:0043226);; cellular component: cell part (GO:0044464);; molecular function: binding (GO:0005488)
Os11g0558300	Os11g0558300	3.5654	234	1.37473	112	4.13338	324	1.21544	108	0.847295	74	1.41644	119	0.0119417	-1.10466	down	[I]	Lipid transport and metabolism	Molecular Function: long-chain fatty acid-CoA ligase activity (GO:0004467);; Cellular Component: endoplasmic reticulum (GO:0005783);; Biological Process: wax biosynthetic process (GO:0010025);; Biological Process: cutin biosynthetic process (GO:0010143);; Cellular Component: membrane (GO:0016020);;	K01897|0.0e+00|dosa:Os11t0558300-01|K01897 long-chain acyl-CoA synthetase [EC:6.2.1.3] | (RefSeq) Os11g0558300; Similar to Acyl CoA synthetase (EC 6.2.1.3).	Fatty acid biosynthesis (ko00061);; Fatty acid degradation (ko00071);; Fatty acid metabolism (ko01212);; Peroxisome (ko04146)	[I]	Lipid transport and metabolism	AMP-binding enzyme	Long chain acyl-CoA synthetase 2 OS=Arabidopsis thaliana OX=3702 GN=LACS2 PE=2 SV=1	I	Lipid transport and metabolism	long chain acyl-CoA synthetase 2 [Oryza sativa Japonica Group]	molecular function: catalytic activity (GO:0003824);; cellular component: cell (GO:0005623);; cellular component: organelle (GO:0043226);; cellular component: cell part (GO:0044464);; biological process: metabolic process (GO:0008152);; biological process: single-organism process (GO:0044699);; cellular component: membrane (GO:0016020)
Os11g0592100	Os11g0592100	2.47965	66	3.39803	89	2.09782	53	0.806018	20	1.1302	32	0.300966	9	0.00108011	-1.55856	down	--	--	Biological Process: defense response to bacterium (GO:0042742);; Biological Process: defense response to fungus (GO:0050832);;	--	--	[R]	General function prediction only	Barwin family	Wheatwin-1 OS=Triticum aestivum OX=4565 GN=PR4A PE=1 SV=1	G	Carbohydrate transport and metabolism	barwin [Oryza sativa Japonica Group]	biological process: response to stimulus (GO:0050896);; biological process: multi-organism process (GO:0051704)
Os11g0598300	Os11g0598300	0.352077	60	0.638069	106	0.676045	108	0.332628	53	0.1376	25	0.212431	37	0.014475	-1.03083	down	--	--	--	K13457|1.0e-82|ats:109763291|K13457 disease resistance protein RPM1 | (RefSeq) LOC109763291; disease resistance protein RPM1-like	Plant-pathogen interaction (ko04626)	--	--	Rx N-terminal domain	Disease resistance protein Pik-2 OS=Oryza sativa subsp. japonica OX=39947 GN=PIK-2 PE=3 SV=1	S	Function unknown	disease resistance protein Pik-2-like [Oryza sativa Japonica Group]	--
Os11g0629550	Os11g0629550	0.558508	49	0.49903	43	0.520368	44	0.036732	4	0.399562	37	0.093996	9	0.0275723	-1.27587	down	[R]	General function prediction only	Biological Process: defense response (GO:0006952);; Molecular Function: ADP binding (GO:0043531);;	K13457|6.7e-130|sbi:8076344|K13457 disease resistance protein RPM1 | (RefSeq) putative disease resistance RPP13-like protein 3	Plant-pathogen interaction (ko04626)	[T]	Signal transduction mechanisms	NB-ARC domain	Disease resistance protein RGA5 OS=Oryza sativa subsp. japonica OX=39947 GN=RGA5 PE=2 SV=1	S	Function unknown	Os11g0629550, partial [Oryza sativa Japonica Group]	biological process: response to stimulus (GO:0050896);; molecular function: binding (GO:0005488)
Os11g0643400	Os11g0643400	1.87183	104	1.62622	88	1.79507	94	0	0	0	0	0	0	2.44e-28	-9.48745	down	--	--	Molecular Function: serine-type carboxypeptidase activity (GO:0004185);; Molecular Function: transferase activity, transferring acyl groups other than amino-acyl groups (GO:0016747);; Biological Process: secondary metabolic process (GO:0019748);;	K16296|1.2e-294|dosa:Os11t0643400-00|K16296 serine carboxypeptidase-like clade I [EC:3.4.16.-] | (RefSeq) Os11g0643400; Similar to Serine carboxypeptidase family protein.	--	[OE]	Posttranslational modification, protein turnover, chaperones;; Amino acid transport and metabolism	Serine carboxypeptidase	Serine carboxypeptidase-like 18 OS=Arabidopsis thaliana OX=3702 GN=SCPL18 PE=2 SV=2	E	Amino acid transport and metabolism	hypothetical protein EE612_056864 [Oryza sativa]	molecular function: catalytic activity (GO:0003824);; biological process: metabolic process (GO:0008152);; biological process: single-organism process (GO:0044699)
Os11g0648700	Os11g0648700	2.22131	153	3.44481	232	2.96642	193	38.6878	2471	37.9525	2739	46.4365	3225	1.83e-108	4.0447	up	--	--	--	--	--	--	--	Protein of unknown function (DUF3615)	--	S	Function unknown	hypothetical protein EE612_056897, partial [Oryza sativa]	--
Os11g0648800	Os11g0648800	4.53916	246	4.11574	219	4.94093	253	16.2788	822	17.6411	1006	21.4395	1176	1.71e-45	2.24259	up	--	--	--	--	--	--	--	Protein of unknown function (DUF3615)	--	S	Function unknown	uncharacterized protein LOC9267570 isoform X1 [Oryza sativa Japonica Group]	--
Os11g0649300	Os11g0649300	0	0	0	0	0	0	6.83291	367	8.65367	524	8.88264	518	9.73e-108	11.9647	up	--	--	--	--	--	--	--	Protein of unknown function (DUF3615)	--	S	Function unknown	uncharacterized protein LOC4351031 [Oryza sativa Japonica Group]	--
Os11g0655000	Os11g0655000	0	0	0	0	0	0	3.20021	256	4.34067	392	4.51391	392	5.9e-84	11.522	up	--	--	Cellular Component: integral component of membrane (GO:0016021);;	--	--	--	--	--	--	--	--	expressed protein [Oryza sativa Japonica Group]	cellular component: membrane (GO:0016020);; cellular component: membrane part (GO:0044425)
Os11g0655100	Os11g0655100	0	0	0	0	0	0	0.6991	42	0.57913	39	0.582831	38	2.05e-18	8.42854	up	--	--	--	--	--	--	--	--	--	S	Function unknown	Os11g0655100 [Oryza sativa Japonica Group]	--
Os11g0655200	Os11g0655200	0	0	0	0	0.012716	2	0.454761	50	0.528683	66	0.602351	72	1.11e-22	6.47315	up	--	--	Biological Process: defense response (GO:0006952);; Molecular Function: ADP binding (GO:0043531);;	K13457|2.0e-49|sita:101784336|K13457 disease resistance protein RPM1 | (RefSeq) putative disease resistance RPP13-like protein 3	Plant-pathogen interaction (ko04626)	--	--	NB-ARC domain	Disease resistance protein RGA5 OS=Oryza sativa subsp. japonica OX=39947 GN=RGA5 PE=1 SV=1	S	Function unknown	Os11g0655200 [Oryza sativa Japonica Group]	biological process: response to stimulus (GO:0050896);; molecular function: binding (GO:0005488)
Os11g0660000	Os11g0660000	1.00347	72	1.17517	83	1.12709	77	0.333761	23	0.388618	30	0.521326	38	0.000768559	-1.17667	down	[P]	Inorganic ion transport and metabolism	Cellular Component: integral component of membrane (GO:0016021);; Biological Process: transmembrane transport (GO:0055085);;	K03452|3.1e-303|dosa:Os11t0660000-01|K03452 magnesium/proton exchanger | (RefSeq) Os11g0660000; Sodium/calcium exchanger membrane region domain containing protein.	--	[PT]	Inorganic ion transport and metabolism;; Signal transduction mechanisms	Sodium/calcium exchanger protein	Magnesium/proton exchanger 1 OS=Oryza sativa subsp. japonica OX=39947 GN=MHX1 PE=2 SV=1	P	Inorganic ion transport and metabolism	magnesium/proton exchanger 1 [Oryza sativa Japonica Group]	cellular component: membrane (GO:0016020);; cellular component: membrane part (GO:0044425);; biological process: localization (GO:0051179)
Os11g0672300	Os11g0672300	1.58948	106	1.36746	90	1.89419	120	0.512578	32	0.341357	24	0.856189	58	0.000268831	-1.2979	down	--	--	Biological Process: cell surface receptor signaling pathway (GO:0007166);;	--	--	--	--	--	Cell number regulator 13 OS=Zea mays OX=4577 GN=CNR13 PE=2 SV=1	S	Function unknown	cell number regulator 13 [Oryza sativa Japonica Group]	biological process: cellular process (GO:0009987);; biological process: signaling (GO:0023052);; biological process: single-organism process (GO:0044699);; biological process: response to stimulus (GO:0050896);; biological process: biological regulation (GO:0065007)
Os11g0683500	Os11g0683500	1.24122	134	1.23979	132	1.64703	170	0.394791	41	0.597283	69	0.673039	75	0.000207809	-1.06792	down	[G]	Carbohydrate transport and metabolism	Molecular Function: hydrolase activity, hydrolyzing O-glycosyl compounds (GO:0004553);; Biological Process: carbohydrate metabolic process (GO:0005975);;	K21362|0.0e+00|osa:4351127|K21362 galactolipid galactosyltransferase [EC:2.4.1.184] | (RefSeq) beta-glucosidase-like SFR2, chloroplastic	Glycerolipid metabolism (ko00561)	[G]	Carbohydrate transport and metabolism	Glycosyl hydrolase family 1	Beta-glucosidase-like SFR2, chloroplastic OS=Oryza sativa subsp. japonica OX=39947 GN=SFR2 PE=2 SV=1	G	Carbohydrate transport and metabolism	beta-glucosidase-like SFR2, chloroplastic [Oryza sativa Japonica Group]	molecular function: catalytic activity (GO:0003824);; biological process: metabolic process (GO:0008152)
Os11g0693800	Os11g0693800	3.15923	186	2.34949	136	1.89921	106	1.69256	93	0.338728	21	0.787344	47	0.0149561	-1.14689	down	[C]	Energy production and conversion	Molecular Function: molecular_function (GO:0003674);; Molecular Function: catalytic activity (GO:0003824);; Molecular Function: ATP citrate synthase activity (GO:0003878);; Cellular Component: cellular_component (GO:0005575);; Cellular Component: intracellular (GO:0005622);; Cellular Component: cell (GO:0005623);; Cellular Component: cytoplasm (GO:0005737);; Cellular Component: cytosol (GO:000582…	K01648|6.0e-146|dosa:Os11t0693800-01|K01648 ATP citrate (pro-S)-lyase [EC:2.3.3.8] | (RefSeq) Os11g0693800; Similar to ATP-citrate synthase.	Citrate cycle (TCA cycle) (ko00020)	[C]	Energy production and conversion	ATP-grasp domain	ATP-citrate synthase subunit alpha chain protein 1 OS=Oryza sativa subsp. japonica OX=39947 GN=ACLA-1 PE=3 SV=2	C	Energy production and conversion	Os11g0693800 [Oryza sativa Japonica Group]	molecular function: catalytic activity (GO:0003824);; cellular component: cell (GO:0005623);; cellular component: cell part (GO:0044464);; biological process: metabolic process (GO:0008152);; biological process: cellular process (GO:0009987);; biological process: single-organism process (GO:0044699);; cellular component: macromolecular complex (GO:0032991)
Os11g0706200	Os11g0706200	1.8637	122	1.72394	110	1.18819	73	0.434305	27	0.764337	53	0.61707	41	0.00116279	-1.15921	down	--	--	Molecular Function: transcription factor activity, sequence-specific DNA binding (GO:0003700);; Cellular Component: nucleus (GO:0005634);; Biological Process: regulation of transcription, DNA-templated (GO:0006355);; Molecular Function: sequence-specific DNA binding (GO:0043565);;	K14494|5.8e-35|jre:109007594|K14494 DELLA protein | (RefSeq) DELLA protein GAIP-B-like	Plant hormone signal transduction (ko04075)	--	--	GRAS domain family	Scarecrow-like protein 9 OS=Arabidopsis thaliana OX=3702 GN=SCL9 PE=2 SV=1	S	Function unknown	scarecrow-like protein 9 [Oryza sativa Japonica Group]	molecular function: nucleic acid binding transcription factor activity (GO:0001071);; biological process: biological regulation (GO:0065007);; cellular component: cell (GO:0005623);; cellular component: organelle (GO:0043226);; cellular component: cell part (GO:0044464);; molecular function: binding (GO:0005488)
Os12g0102100	Os12g0102100	0.95214	48	0.934704	47	1.17832	53	1.75578	87	6.25214	362	3.42423	199	1.14e-08	2.27887	up	[CR]	Energy production and conversion;; General function prediction only	Biological Process: oxidation-reduction process (GO:0055114);;	K07512|1.3e-102|dosa:Os12t0102100-01|K07512 mitochondrial enoyl-[acyl-carrier protein] reductase / trans-2-enoyl-CoA reductase [EC:1.3.1.- 1.3.1.38] | (RefSeq) Os12g0102100; Alcohol dehydrogenase superfamily, zinc-containing protein.	Fatty acid biosynthesis (ko00061);; Fatty acid elongation (ko00062);; Fatty acid metabolism (ko01212)	[KC]	Transcription;; Energy production and conversion	Alcohol dehydrogenase GroES-like domain	Enoyl-[acyl-carrier-protein] reductase, mitochondrial OS=Arabidopsis thaliana OX=3702 GN=At3g45770 PE=1 SV=1	C	Energy production and conversion	hypothetical protein EE612_057260 [Oryza sativa]	biological process: metabolic process (GO:0008152);; biological process: single-organism process (GO:0044699)
Os12g0102400	Os12g0102400	15.5196	2308	14.3071	2086	13.8518	1948	3.85679	535	3.85333	604	3.90679	589	1.1e-30	-1.68342	down	--	--	Molecular Function: RNA binding (GO:0003723);; Molecular Function: ubiquitin-protein transferase activity (GO:0004842);; Biological Process: protein ubiquitination (GO:0016567);; Cellular Component: CCR4-NOT complex (GO:0030014);;	K10643|0.0e+00|dosa:Os12t0102400-01|K10643 CCR4-NOT transcription complex subunit 4 [EC:2.3.2.27] | (RefSeq) Os12g0102400; Zinc finger, RING/FYVE/PHD-type domain containing protein.	RNA degradation (ko03018)	[K]	Transcription	RING/Ubox like zinc-binding domain	--	K	Transcription	uncharacterized protein LOC4351244 isoform X1 [Oryza sativa Japonica Group]	molecular function: binding (GO:0005488);; molecular function: catalytic activity (GO:0003824);; biological process: metabolic process (GO:0008152);; biological process: cellular process (GO:0009987);; cellular component: cell (GO:0005623);; cellular component: macromolecular complex (GO:0032991);; cellular component: cell part (GO:0044464)
Os12g0102500	Os12g0102500	6.82547	822	6.20638	733	5.36775	609	0.770849	87	0.751397	96	0.707981	87	1.06e-41	-2.80776	down	--		Molecular Function: protein kinase activity (GO:0004672);; Molecular Function: ATP binding (GO:0005524);; Cellular Component: integral component of membrane (GO:0016021);;	K16224|2.1e-108|bna:106356473|K16224 senescence-induced receptor-like serine/threonine-protein kinase | (RefSeq) senescence-induced receptor-like serine/threonine-protein kinase	MAPK signaling pathway - plant (ko04016);; Plant-pathogen interaction (ko04626)	--	--	Malectin-like domain	Probable LRR receptor-like serine/threonine-protein kinase At1g67720 OS=Arabidopsis thaliana OX=3702 GN=At1g67720 PE=1 SV=1	T	Signal transduction mechanisms	probable LRR receptor-like serine/threonine-protein kinase At1g67720 [Oryza sativa Japonica Group]	molecular function: catalytic activity (GO:0003824);; biological process: metabolic process (GO:0008152);; biological process: cellular process (GO:0009987);; molecular function: binding (GO:0005488);; cellular component: membrane (GO:0016020);; cellular component: membrane part (GO:0044425)
Os12g0102600	Os12g0102600	1.07837	93	0.850924	72	1.14709	93	0.418969	34	0.193569	18	0.347224	31	0.000244255	-1.42447	down	--	--	Biological Process: mRNA processing (GO:0006397);;	K17964|7.0e-24|csl:COCSUDRAFT_61653|K17964 leucine-rich PPR motif-containing protein, mitochondrial | (RefSeq) TPR-like protein	--	[R]	General function prediction only	PPR repeat family	Pentatricopeptide repeat-containing protein At3g09650, chloroplastic OS=Arabidopsis thaliana OX=3702 GN=HCF152 PE=2 SV=1	S	Function unknown	pentatricopeptide repeat-containing protein At3g09650, chloroplastic [Oryza sativa Japonica Group]	biological process: metabolic process (GO:0008152);; biological process: cellular process (GO:0009987)
Os12g0105300	Os12g0105300	0.475863	56	0.707028	81	0.553146	61	0.263418	29	0.234031	29	0	0	0.0342914	-1.49982	down	--	--	Biological Process: chloroplast organization (GO:0009658);; Cellular Component: chloroplast outer membrane (GO:0009707);;	--	--	--	--	--	Protein CHUP1, chloroplastic OS=Arabidopsis thaliana OX=3702 GN=CHUP1 PE=1 SV=1	S	Function unknown	protein CHUP1, chloroplastic isoform X1 [Oryza sativa Japonica Group]	biological process: cellular process (GO:0009987);; biological process: cellular component organization or biogenesis (GO:0071840);; cellular component: cell (GO:0005623);; cellular component: membrane (GO:0016020);; cellular component: organelle (GO:0043226);; cellular component: organelle part (GO:0044422);; cellular component: cell part (GO:0044464)
Os12g0107700	Os12g0107700	0.489445	43	0.568039	49	0.656534	55	0.261699	22	0.039148	4	0.145926	13	0.00157268	-1.67367	down	[T]	Signal transduction mechanisms	Molecular Function: protein kinase activity (GO:0004672);; Molecular Function: ATP binding (GO:0005524);;	K20359|7.9e-108|eus:EUTSA_v10006389mg|K20359 PRA1 family protein 1 | (RefSeq) hypothetical protein	--	--	--	Protein tyrosine and serine/threonine kinase	Probable leucine-rich repeat receptor-like protein kinase IMK3 OS=Arabidopsis thaliana OX=3702 GN=IMK3 PE=1 SV=1	S	Function unknown	Leucine Rich Repeat family protein, expressed [Oryza sativa Japonica Group]	molecular function: catalytic activity (GO:0003824);; biological process: metabolic process (GO:0008152);; biological process: cellular process (GO:0009987);; molecular function: binding (GO:0005488)
Os12g0138500	Os12g0138500	0.846502	49	0.797347	46	0.660291	38	0.236248	14	0.166653	11	0.279265	18	0.000801641	-1.43782	down	--	--	Biological Process: reproduction (GO:0000003);; Cellular Component: ubiquitin ligase complex (GO:0000151);; Biological Process: response to acid chemical (GO:0001101);; Biological Process: activation of innate immune response (GO:0002218);; Biological Process: immune effector process (GO:0002252);; Biological Process: activation of immune response (GO:0002253);; Biological Process: immune system …	K14508|1.5e-254|osa:4351457|K14508 regulatory protein NPR1 | (RefSeq) regulatory protein NPR6	Plant hormone signal transduction (ko04075)	[R]	General function prediction only	BTB/POZ domain	BTB/POZ domain and ankyrin repeat-containing protein NH5.2 OS=Oryza sativa subsp. japonica OX=39947 GN=NH5.2 PE=1 SV=1	S	Function unknown	BTB/POZ domain and ankyrin repeat-containing protein NH5.2 [Oryza sativa Japonica Group]	biological process: reproduction (GO:0000003);; cellular component: cell (GO:0005623);; cellular component: macromolecular complex (GO:0032991);; cellular component: cell part (GO:0044464);; biological process: response to stimulus (GO:0050896);; biological process: immune system process (GO:0002376);; biological process: biological regulation (GO:0065007);; biological process: multicellular orga…
Os12g0145900	Os12g0145900	0.792071	76	0.984419	92	0.912247	83	0.208661	19	0.525845	53	0.225498	22	0.00297508	-1.23688	down	[T]	Signal transduction mechanisms	Molecular Function: protein kinase activity (GO:0004672);; Molecular Function: ATP binding (GO:0005524);; Cellular Component: plasma membrane (GO:0005886);; Cellular Component: integral component of membrane (GO:0016021);;	K13415|2.9e-42|soe:110781098|K13415 protein brassinosteroid insensitive 1 [EC:2.7.10.1 2.7.11.1] | (RefSeq) systemin receptor SR160	Plant hormone signal transduction (ko04075)	--	--	Protein kinase domain	Leucine-rich repeat receptor-like protein kinase PXC1 OS=Arabidopsis thaliana OX=3702 GN=PXC1 PE=1 SV=1	T	Signal transduction mechanisms	hypothetical protein EE612_057762, partial [Oryza sativa]	molecular function: catalytic activity (GO:0003824);; biological process: metabolic process (GO:0008152);; biological process: cellular process (GO:0009987);; molecular function: binding (GO:0005488);; cellular component: cell (GO:0005623);; cellular component: membrane (GO:0016020);; cellular component: cell part (GO:0044464);; cellular component: membrane part (GO:0044425)
Os12g0191500	Os12g0191500	1.23079	48	1.0103	41	1.42006	56	0.333587	15	0.608287	27	0.336153	15	0.0405366	-1.11705	down	--	--	Molecular Function: peroxidase activity (GO:0004601);; Cellular Component: extracellular region (GO:0005576);; Biological Process: response to oxidative stress (GO:0006979);; Cellular Component: plant-type cell wall (GO:0009505);; Cellular Component: plasmodesma (GO:0009506);; Molecular Function: heme binding (GO:0020037);; Biological Process: hydrogen peroxide catabolic process (GO:0042744);; Mo…	K00430|1.4e-179|dosa:Os12t0191500-01|K00430 peroxidase [EC:1.11.1.7] | (RefSeq) Os12g0191500; Similar to Peroxidase 43 precursor (EC 1.11.1.7) (Atperox P43).	Phenylpropanoid biosynthesis (ko00940)	--	--	Peroxidase	Peroxidase 43 OS=Arabidopsis thaliana OX=3702 GN=PER43 PE=3 SV=2	G	Carbohydrate transport and metabolism	peroxidase 43 [Oryza sativa Japonica Group]	molecular function: catalytic activity (GO:0003824);; molecular function: antioxidant activity (GO:0016209);; biological process: metabolic process (GO:0008152);; biological process: cellular process (GO:0009987);; biological process: single-organism process (GO:0044699);; biological process: response to stimulus (GO:0050896);; biological process: detoxification (GO:0098754);; cellular component:…
Os12g0197100	Os12g0197100	10.4406	731	4.06892	280	5.77391	383	11.1136	726	12.9861	958	12.981	921	2.19e-05	1.09624	up	[F]	Nucleotide transport and metabolism	Molecular Function: phosphoribosylamine-glycine ligase activity (GO:0004637);; Molecular Function: ATP binding (GO:0005524);; Biological Process: purine nucleobase biosynthetic process (GO:0009113);; Molecular Function: metal ion binding (GO:0046872);;	K01945|7.4e-297|dosa:Os12t0197100-01|K01945 phosphoribosylamine---glycine ligase [EC:6.3.4.13] | (RefSeq) Os12g0197100; Pre-ATP-grasp fold domain containing protein.	Purine metabolism (ko00230)	[F]	Nucleotide transport and metabolism	Phosphoribosylglycinamide synthetase, ATP-grasp (A) domain	Phosphoribosylamine--glycine ligase, chloroplastic OS=Arabidopsis thaliana OX=3702 GN=PUR2 PE=2 SV=2	F	Nucleotide transport and metabolism	phosphoribosylamine--glycine ligase isoform X1 [Oryza sativa Japonica Group]	molecular function: catalytic activity (GO:0003824);; molecular function: binding (GO:0005488);; biological process: metabolic process (GO:0008152);; biological process: cellular process (GO:0009987);; biological process: single-organism process (GO:0044699)
Os12g0233100	Os12g0233100	1.44485	61	1.29566	54	2.08908	83	0.789829	31	0.680394	30	0.232224	10	0.00859343	-1.23725	down	--	--	--	--	--	--	--	--	--	S	Function unknown	hypothetical protein EE612_058557, partial [Oryza sativa]	--
Os12g0236800	Os12g0236800	4.14097	163	2.38662	92	2.78401	104	10.8477	397	1.47586	61	5.3156	212	0.0195107	1.17481	up	--	--	--	--	--	--	--	--	--	--	--	hypothetical protein EE612_058597 [Oryza sativa]	--
Os12g0239900	Os12g0239900	1.60163	33	0.618977	13	0.414044	8	1.98294	38	2.47057	53	1.45418	30	0.00886218	1.36835	up	--	--	Cellular Component: integral component of membrane (GO:0016021);;	--	--	[Q]	Secondary metabolites biosynthesis, transport and catabolism	--	ABC transporter G family member 49 OS=Oryza sativa subsp. japonica OX=39947 GN=ABCG49 PE=2 SV=3	V	Defense mechanisms	PDR-like ABC transporter, putative, expressed [Oryza sativa Japonica Group]	cellular component: membrane (GO:0016020);; cellular component: membrane part (GO:0044425)
Os12g0257600	Os12g0257600	3.00676	225	2.23798	164	4.72939	334	5.17985	361	7.35363	579	6.7784	513	5.3e-07	1.18784	up	[DPM]	Cell cycle control, cell division, chromosome partitioning;; Inorganic ion transport and metabolism;; Cell wall/membrane/envelope biogenesis	Molecular Function: copper ion binding (GO:0005507);; Cellular Component: integral component of membrane (GO:0016021);; Biological Process: lignin catabolic process (GO:0046274);; Cellular Component: apoplast (GO:0048046);; Molecular Function: hydroquinone:oxygen oxidoreductase activity (GO:0052716);;	K05909|0.0e+00|dosa:Os12t0257600-00|K05909 laccase [EC:1.10.3.2] | (RefSeq) Os12g0257600; Similar to Laccase-25.	--	[Q]	Secondary metabolites biosynthesis, transport and catabolism	Multicopper oxidase	Laccase-25 OS=Oryza sativa subsp. japonica OX=39947 GN=LAC25 PE=3 SV=1	Q	Secondary metabolites biosynthesis, transport and catabolism	hypothetical protein EE612_058715 [Oryza sativa]	molecular function: binding (GO:0005488);; cellular component: membrane (GO:0016020);; cellular component: membrane part (GO:0044425);; biological process: metabolic process (GO:0008152);; biological process: cellular process (GO:0009987);; biological process: single-organism process (GO:0044699);; cellular component: extracellular region (GO:0005576);; molecular function: catalytic activity (GO:…
Os12g0291733	Os12g0291733	2.61724	77	3.45998	99	2.80304	78	1.41389	39	1.29469	40	0.470087	14	0.00579267	-1.21783	down	--	--	--	--	--	--	--	--	--	C	Energy production and conversion	Os12g0291733, partial [Oryza sativa Japonica Group]	--
Os12g0468300	Os12g0468300	2.20448	61	2.76671	75	2.5851	68	0.651954	17	0.99924	30	1.10499	31	0.00105441	-1.21763	down	--	--	--	--	--	--	--	--	--	S	Function unknown	Os12g0468300 [Oryza sativa Japonica Group]	--
Os12g0497300	Os12g0497300	4.54009	216	4.40293	206	4.23411	191	0.113795	6	0.151635	8	0.453489	22	2.68e-26	-3.92087	down	[L]	Replication, recombination and repair	Molecular Function: recombinase activity (GO:0000150);; Biological Process: DNA recombinase assembly (GO:0000730);; Cellular Component: condensed nuclear chromosome (GO:0000794);; Molecular Function: double-stranded DNA binding (GO:0003690);; Molecular Function: single-stranded DNA binding (GO:0003697);; Molecular Function: ATP binding (GO:0005524);; Biological Process: mitotic recombination (GO:…	K04482|9.2e-179|dosa:Os12t0497300-00|K04482 DNA repair protein RAD51 | (RefSeq) Os12g0497300, RAD51A2, DNA_REPAIR_PROTEIN_RAD51A2; Similar to DNA repair protein RAD51 homolog.	Homologous recombination (ko03440)	[L]	Replication, recombination and repair	Rad51	DNA repair protein RAD51 homolog B OS=Zea mays OX=4577 GN=RAD51B PE=2 SV=1	L	Replication, recombination and repair	DNA repair protein RAD51 homolog B [Oryza sativa Japonica Group]	molecular function: catalytic activity (GO:0003824);; biological process: cellular process (GO:0009987);; biological process: cellular component organization or biogenesis (GO:0071840);; cellular component: cell (GO:0005623);; cellular component: membrane-enclosed lumen (GO:0031974);; cellular component: organelle (GO:0043226);; cellular component: organelle part (GO:0044422);; cellular component…
Os12g0503200	Os12g0503200	1.19777	130	0.981604	105	1.15095	119	8.77396	884	7.6085	858	8.41663	918	1.01e-61	3.10791	up	[J]	Translation, ribosomal structure and biogenesis	Molecular Function: nucleotide binding (GO:0000166);; Molecular Function: nucleoside binding (GO:0001882);; Molecular Function: purine nucleoside binding (GO:0001883);; Biological Process: cytoplasmic translation (GO:0002181);; Biological Process: cytoplasmic translational initiation (GO:0002183);; Molecular Function: molecular_function (GO:0003674);; Molecular Function: nucleic acid binding (GO:…	K03243|3.4e-52|bdi:100824211|K03243 translation initiation factor 5B | (RefSeq) eukaryotic translation initiation factor 5B	RNA transport (ko03013)	[J]	Translation, ribosomal structure and biogenesis	--	Translation initiation factor IF-2, chloroplastic (Fragment) OS=Euglena gracilis OX=3039 GN=INFB PE=2 SV=1	J	Translation, ribosomal structure and biogenesis	Os12g0503200, partial [Oryza sativa Japonica Group]	molecular function: binding (GO:0005488);; biological process: metabolic process (GO:0008152);; biological process: cellular process (GO:0009987);; molecular function: catalytic activity (GO:0003824);; cellular component: cell (GO:0005623);; cellular component: cell part (GO:0044464);; cellular component: macromolecular complex (GO:0032991)
Os12g0506100	Os12g0506100	11.1738	314	13.2852	367	13.4209	357	2.96613	78	3.89735	116	5.08797	145	1.45e-10	-1.4506	down	--	--	--	--	--	--	--	--	--	--	--	uncharacterized protein LOC9268631 [Oryza sativa Japonica Group]	--
Os12g0508400	Os12g0508400	19.4225	437	18.4238	406	24.4794	520	4.09296	86	3.28922	78	4.56484	104	7.54e-23	-2.15597	down	--	--	--	--	--	--	--	--	--	--	--	expressed protein [Oryza sativa Japonica Group]	--
Os12g0509600	Os12g0509600	1.37469	56	1.48143	60	1.9354	75	0.397183	16	0.541555	24	1.09129	45	0.0109377	-1.01622	down	--	--	--	--	--	--	--	--	--	--	--	hypothetical protein LOC_Os12g32520 [Oryza sativa Japonica Group]	--
Os12g0532600	Os12g0532600	0	0	0	0	0	0	1.74577	63	1.81798	74	2.1052	82	6.82e-27	9.28694	up	--	--	--	--	--	--	--	--	--	--	--	hypothetical protein EE612_059936 [Oryza sativa]	--
Os12g0539700	Os12g0539700	1.90758	324	1.55426	282	1.90731	299	0	0	0.01238	2	0.042305	7	3.84e-58	-6.42808	down	--	--	--	K15255|4.3e-31|boe:106344436|K15255 ATP-dependent DNA helicase PIF1 [EC:3.6.4.12] | (RefSeq) uncharacterized protein LOC106344436	--	[D]	Cell cycle control, cell division, chromosome partitioning	Helitron helicase-like domain at N-terminus	--	L	Replication, recombination and repair	hypothetical protein EE612_060005 [Oryza sativa]	--
Os12g0547600	Os12g0547600	0.779252	60	1.13774	85	1.00472	73	0.428227	32	0.409713	35	0.241328	20	0.00518739	-1.115	down	--	--	Molecular Function: calmodulin binding (GO:0005516);;	--	--	--	--	Calmodulin binding protein-like	Calmodulin-binding protein 60 D OS=Arabidopsis thaliana OX=3702 GN=CBP60D PE=2 SV=1	S	Function unknown	Os12g0547600 [Oryza sativa Japonica Group]	molecular function: binding (GO:0005488)
Os12g0548800	Os12g0548800	1.05347	112	1.12289	117	1.09237	110	0.253183	25	0.709463	79	0.306936	33	0.00383418	-1.1318	down	--	--	Cellular Component: integral component of membrane (GO:0016021);;	--	--	--	--	--	--	L	Replication, recombination and repair	Os12g0548800, partial [Oryza sativa Japonica Group]	cellular component: membrane (GO:0016020);; cellular component: membrane part (GO:0044425)
Os12g0556400	Os12g0556400	5.14463	120	4.66399	107	5.78888	131	1.676	37	0.702623	18	2.54373	61	0.000147065	-1.44812	down	--	--	Cellular Component: integral component of membrane (GO:0016021);;	--	--	--	--	--	--	S	Function unknown	uncharacterized protein LOC4352497 [Oryza sativa Japonica Group]	cellular component: membrane (GO:0016020);; cellular component: membrane part (GO:0044425)
Os12g0561900	Os12g0561900	0.8945	57	2.04489	127	2.27262	136	0	0	0	0	0	0	6.72e-25	-9.65772	down	--	--	Molecular Function: UDP-glycosyltransferase activity (GO:0008194);; Cellular Component: intracellular membrane-bounded organelle (GO:0043231);;	K18823|3.9e-66|pvu:PHAVU_006G208300g|K18823 soyasaponin III rhamnosyltransferase [EC:2.4.1.273] | (RefSeq) hypothetical protein	--	[GC]	Carbohydrate transport and metabolism;; Energy production and conversion	UDP-glucoronosyl and UDP-glucosyl transferase	UDP-glycosyltransferase 91C1 OS=Arabidopsis thaliana OX=3702 GN=UGT91C1 PE=1 SV=1	S	Function unknown	UDP-glycosyltransferase 91C1 [Oryza sativa Japonica Group]	molecular function: catalytic activity (GO:0003824);; cellular component: cell (GO:0005623);; cellular component: organelle (GO:0043226);; cellular component: cell part (GO:0044464)
Os12g0566800	Os12g0566800	2.64869	176	2.08266	135	2.52034	158	0.836432	52	0.739259	52	0.87458	59	1.96e-06	-1.33039	down	--	--	Cellular Component: integral component of membrane (GO:0016021);;	--	--	[S]	Function unknown	Ion channel regulatory protein UNC-93	UNC93-like protein 3 OS=Arabidopsis thaliana OX=3702 GN=At3g09470 PE=2 SV=1	S	Function unknown	hypothetical protein EE612_060340 [Oryza sativa]	cellular component: membrane (GO:0016020);; cellular component: membrane part (GO:0044425)
Os12g0567300	Os12g0567300	12.336	525	7.98667	333	9.59257	386	23.768	943	25.1923	1128	18.2843	788	1.46e-11	1.41169	up	--	--	Molecular Function: DNA binding (GO:0003677);;	K09422|1.5e-143|dosa:Os12t0567300-00|K09422 transcription factor MYB, plant | (RefSeq) Os12g0567300; Myb transcription factor domain containing protein.	--	[K]	Transcription	Myb-like DNA-binding domain	Myb-related protein MYBAS2 OS=Oryza sativa subsp. japonica OX=39947 GN=MYBAS2 PE=2 SV=1	K	Transcription	RecName: Full=Myb-related protein MYBAS2 [Oryza sativa Japonica Group]	molecular function: binding (GO:0005488)
Os12g0592900	Os12g0592900	2.51652	53	1.97847	41	1.85873	37	6.46336	126	6.69708	147	3.0552	65	5.04e-05	1.59161	up	--	--	--	--	--	--	--	--	--	S	Function unknown	uncharacterized protein LOC4352683 [Oryza sativa Japonica Group]	--
Os12g0609500	Os12g0609500	0.835957	36	1.65642	69	0.839174	34	0.239659	10	0.403345	18	0.536882	23	0.00566045	-1.29193	down	[IQR]	Lipid transport and metabolism;; Secondary metabolites biosynthesis, transport and catabolism;; General function prediction only	Molecular Function: molecular_function (GO:0003674);; Molecular Function: catalytic activity (GO:0003824);; Biological Process: biological_process (GO:0008150);; Biological Process: metabolic process (GO:0008152);; Biological Process: response to toxic substance (GO:0009636);; Biological Process: cellular process (GO:0009987);; Biological Process: response to organic substance (GO:0010033);; Mole…	K08081|1.1e-09|jre:108998465|K08081 tropinone reductase I [EC:1.1.1.206] | (RefSeq) tropinone reductase homolog At2g29330-like	Tropane, piperidine and pyridine alkaloid biosynthesis (ko00960)	[R]	General function prediction only	short chain dehydrogenase	--	S	Function unknown	uncharacterized protein LOC4352758 [Oryza sativa Japonica Group]	molecular function: catalytic activity (GO:0003824);; biological process: metabolic process (GO:0008152);; biological process: response to stimulus (GO:0050896);; biological process: cellular process (GO:0009987);; biological process: single-organism process (GO:0044699);; biological process: detoxification (GO:0098754)
Os12g0621500	Os12g0621500	0.30729	41	0.266181	35	0.147489	19	0.57947	72	0.275003	39	0.399127	54	0.0218107	1.01454	up	[T]	Signal transduction mechanisms	Molecular Function: protein serine/threonine kinase activity (GO:0004674);; Molecular Function: ATP binding (GO:0005524);; Biological Process: unidimensional cell growth (GO:0009826);; Biological Process: peptidyl-serine phosphorylation (GO:0018105);; Biological Process: intracellular signal transduction (GO:0035556);;	K12767|2.8e-77|cme:CYME_CML232C|K12767 serine/threonine-protein kinase RIM15 [EC:2.7.11.1] | (RefSeq) RIM15-like serine/threonine kinase	--	[TR]	Signal transduction mechanisms;; General function prediction only	Protein kinase domain	Probable serine/threonine protein kinase IRE OS=Arabidopsis thaliana OX=3702 GN=IRE PE=2 SV=1	T	Signal transduction mechanisms	probable serine/threonine protein kinase IRE [Oryza sativa Japonica Group]	molecular function: catalytic activity (GO:0003824);; biological process: metabolic process (GO:0008152);; biological process: cellular process (GO:0009987);; molecular function: binding (GO:0005488);; biological process: developmental process (GO:0032502);; biological process: growth (GO:0040007);; biological process: single-organism process (GO:0044699);; biological process: cellular component …
Os12g0630100	Os12g0630100	6.24916	158	21.7528	538	11.2657	269	5.35335	126	6.51656	174	3.52274	91	0.00531153	-1.11209	down	--	--	Cellular Component: extracellular region (GO:0005576);; Biological Process: defense response (GO:0006952);;	K14297|9.4e-13|zma:103652516|K14297 nuclear pore complex protein Nup98-Nup96 | (RefSeq) LOW QUALITY PROTEIN: nuclear pore complex protein NUP96-like	RNA transport (ko03013)	--	--	Thaumatin family	Thaumatin-like protein OS=Oryza sativa subsp. japonica OX=39947 GN=Os12g0628600 PE=1 SV=1	S	Function unknown	thaumatin-like protein [Oryza sativa Japonica Group]	cellular component: extracellular region (GO:0005576);; biological process: response to stimulus (GO:0050896)
Os12g0630200	Os12g0630200	1.5955	53	5.38606	173	4.06947	126	0.803328	25	2.22301	77	1.52045	51	0.019956	-1.05559	down	--	--	Cellular Component: extracellular region (GO:0005576);; Biological Process: defense response (GO:0006952);;	--	--	--	--	Thaumatin family	Thaumatin-like protein OS=Actinidia deliciosa OX=3627 GN=tlp PE=1 SV=2	--	--	protein P21 [Oryza sativa Japonica Group]	cellular component: extracellular region (GO:0005576);; biological process: response to stimulus (GO:0050896)
Os12g0632900	Os12g0632900	0.552689	72	0.664078	84	0.529606	65	0.073043	9	0.190147	26	0.238852	32	0.000129608	-1.57429	down	[M]	Cell wall/membrane/envelope biogenesis	Molecular Function: protein kinase activity (GO:0004672);; Molecular Function: ATP binding (GO:0005524);; Cellular Component: integral component of membrane (GO:0016021);;	K00924|1.6e-87|lang:109334483|K00924 kinase [EC:2.7.1.-] | (RefSeq) receptor-like protein kinase HSL1	--	--	--	Protein kinase domain	Receptor protein-tyrosine kinase CEPR1 OS=Arabidopsis thaliana OX=3702 GN=CEPR1 PE=1 SV=1	S	Function unknown	receptor protein-tyrosine kinase CEPR1 [Oryza sativa Japonica Group]	molecular function: catalytic activity (GO:0003824);; biological process: metabolic process (GO:0008152);; biological process: cellular process (GO:0009987);; molecular function: binding (GO:0005488);; cellular component: membrane (GO:0016020);; cellular component: membrane part (GO:0044425)
Os12g0637700	Os12g0637700	1.61761	162	2.22263	218	2.10654	199	0.558611	52	0.422477	45	1.39601	141	0.00112981	-1.14457	down	--	--	Cellular Component: membrane (GO:0016020);; Cellular Component: integral component of membrane (GO:0016021);;	--	--	--	--	Nodulin-like	--	--	--	nodulin family protein, putative, expressed [Oryza sativa Japonica Group]	cellular component: membrane (GO:0016020);; cellular component: membrane part (GO:0044425)
Os12g0638300	Os12g0638300	0.513116	38	0.657856	47	0.880646	61	0.088881	6	0.22026	17	0.054419	4	1.7e-05	-2.23061	down	[E]	Amino acid transport and metabolism	Cellular Component: plasma membrane (GO:0005886);; Cellular Component: integral component of membrane (GO:0016021);; Molecular Function: transmembrane transporter activity (GO:0022857);;	K14638|2.0e-125|cmax:111493070|K14638 solute carrier family 15 (peptide/histidine transporter), member 3/4 | (RefSeq) protein NRT1/ PTR FAMILY 2.13-like	--	[E]	Amino acid transport and metabolism	POT family	Protein NRT1/ PTR FAMILY 2.11 OS=Arabidopsis thaliana OX=3702 GN=NPF2.11 PE=1 SV=1	E	Amino acid transport and metabolism	protein NRT1/ PTR FAMILY 2.11 [Oryza sativa Japonica Group]	cellular component: cell (GO:0005623);; cellular component: membrane (GO:0016020);; cellular component: cell part (GO:0044464);; cellular component: membrane part (GO:0044425);; molecular function: transporter activity (GO:0005215);; biological process: localization (GO:0051179)
Oryza_sativa_newGene_1036	--	7.59311	670	8.45128	759	8.398	684	16.4976	1335	17.6666	1631	19.9351	1784	3.65e-22	1.34709	up	--	--	Molecular Function: zinc ion binding (GO:0008270);;	K17604|7.4e-61|lang:109354328|K17604 zinc finger SWIM domain-containing protein 3 | (RefSeq) uncharacterized LOC109354328	--	--	--	MuDR family transposase	--	--	--	putative MuDR transposon protein [Oryza sativa Japonica Group]	molecular function: binding (GO:0005488)
Oryza_sativa_newGene_1072	--	0.761987	24	1.20929	37	0.409882	12	1.07419	31	1.40993	46	1.74181	55	0.0298153	1.00743	up	--	--	--	--	--	--	--	--	--	--	--	hypothetical protein DAI22_04g006650 [Oryza sativa Japonica Group]	--
Oryza_sativa_newGene_1100	--	3.83623	36	4.18957	38	6.65743	59	8.2999	71	11.407	110	9.14296	84	0.000760943	1.17839	up	--	--	Molecular Function: nucleic acid binding (GO:0003676);; Molecular Function: zinc ion binding (GO:0008270);;	--	--	--	--	--	--	--	--	OSJNBb0016B03.3 [Oryza sativa Japonica Group]	molecular function: binding (GO:0005488)
Oryza_sativa_newGene_2397	--	8.51179	473	7.94781	433	10.9244	574	0	0	0	0	0	0	6.33e-96	-11.8569	down	--	--	--	--	--	--	--	Plant transposase (Ptta/En/Spm family)	--	--	--	uncharacterized protein LOC8071655 isoform X2 [Sorghum bicolor]	--
Oryza_sativa_newGene_2722	--	1.99567	71	1.62115	57	2.21921	74	3.70905	122	4.51343	168	4.27173	153	1.36e-06	1.31703	up	--	--	--	--	--	--	--	--	--	--	--	--	--
Oryza_sativa_newGene_2816	--	5.05408	465	5.30961	457	6.34594	572	0	0	0	0	0	0	6.14e-98	-11.8715	down	--	--	Molecular Function: zinc ion binding (GO:0008270);;	--	--	--	--	SWIM zinc finger	--	--	--	putative MuDR transposon protein [Oryza sativa Japonica Group]	molecular function: binding (GO:0005488)
Oryza_sativa_newGene_2850	--	0.721899	43	2.80943	161	3.34328	192	4.31879	234	3.15989	201	4.65524	284	0.00939386	1.04128	up	--	--	--	--	--	--	--	--	--	--	--	--	--
Oryza_sativa_newGene_3042	--	0.987674	62	1.39694	63	1.83615	106	0.418833	18	0.856774	39	0.719864	38	0.00444533	-1.11572	down	--	--	--	--	--	--	--	--	--	--	--	hypothetical protein [Oryza sativa Japonica Group]	--
Oryza_sativa_newGene_308	--	0.760821	38	2.15663	101	1.04974	46	0.353292	16	0.414508	23	0.764469	32	0.00834099	-1.23045	down	--	--	Molecular Function: molecular_function (GO:0003674);; Molecular Function: catalytic activity (GO:0003824);; Cellular Component: cellular_component (GO:0005575);; Cellular Component: intracellular (GO:0005622);; Cellular Component: cell (GO:0005623);; Cellular Component: cytoplasm (GO:0005737);; Cellular Component: cytosol (GO:0005829);; Cellular Component: cell-cell junction (GO:0005911);; Biolog…	--	--	--	--	--	--	G	Carbohydrate transport and metabolism	expressed protein [Oryza sativa Japonica Group]	molecular function: catalytic activity (GO:0003824);; cellular component: cell (GO:0005623);; cellular component: cell part (GO:0044464);; cellular component: cell junction (GO:0030054);; biological process: metabolic process (GO:0008152);; biological process: cellular process (GO:0009987);; cellular component: symplast (GO:0055044)
Oryza_sativa_newGene_3157	--	6.34384	553	7.95021	675	10.5005	857	15.2733	1255	17.9984	1654	12.3499	1076	5.15e-08	1.13693	up	--	--	Molecular Function: cysteine-type peptidase activity (GO:0008234);;	--	--	--	--	Ulp1 protease family, C-terminal catalytic domain	--	--	--	hypothetical protein DAI22_06g099300 [Oryza sativa Japonica Group]	molecular function: catalytic activity (GO:0003824);; biological process: metabolic process (GO:0008152)
Oryza_sativa_newGene_3160	--	2.02513	69	1.6795	56	2.86588	92	4.68728	148	4.0606	145	3.04503	105	0.000650549	1.09334	up	--	--	--	--	--	--	--	--	--	--	--	hypothetical protein DAI22_02g115600 [Oryza sativa Japonica Group]	--
Oryza_sativa_newGene_3377	--	1.97116	145	1.62959	131	1.27588	96	2.73634	198	3.50129	306	3.5681	292	1.32e-07	1.26997	up	--	--	--	--	--	--	--	--	--	--	--	hypothetical protein OsJ_21253 [Oryza sativa Japonica Group]	--
Oryza_sativa_newGene_3554	--	0.413733	26	0.213547	13	0.38791	23	0.975516	57	0.532573	35	0.728944	46	0.00188158	1.37005	up	--	--	--	K16578|7.4e-38|nau:109222079|K16578 CLIP-associating protein 1/2 | (RefSeq) CLIP-associated protein-like	--	[R]	General function prediction only	Reverse transcriptase (RNA-dependent DNA polymerase)	--	S	Function unknown	retrotransposon protein, putative, unclassified [Oryza sativa Japonica Group]	--
Oryza_sativa_newGene_3617	--	0.612138	51	0.581976	40	0.800307	56	0.23859	17	0.14967	14	0.2704	24	0.00307635	-1.22915	down	--	--	--	--	--	--	--	--	--	--	--	hypothetical protein LOC_Os12g25540 [Oryza sativa Japonica Group]	--
Oryza_sativa_newGene_3666	--	1.40377	148	1.92585	167	1.95873	190	0.285645	27	0.252193	31	0.476188	52	4.56e-11	-2.02963	down	--	--	--	--	--	--	--	Plant transposase (Ptta/En/Spm family)	--	--	--	uncharacterized protein LOC4341484 isoform X4 [Oryza sativa Japonica Group]	--
Oryza_sativa_newGene_3778	--	0.205769	21	0.108455	14	0.310935	37	0.342257	40	0.883065	98	0.82517	98	2.94e-05	1.86213	up	--	--	Molecular Function: peptidyl-prolyl cis-trans isomerase activity (GO:0003755);;	K09571|6.8e-129|obr:102704198|K09571 FK506-binding protein 4/5 [EC:5.2.1.8] | (RefSeq) 70 kDa peptidyl-prolyl isomerase-like	--	[O]	Posttranslational modification, protein turnover, chaperones	FKBP-type peptidyl-prolyl cis-trans isomerase	70 kDa peptidyl-prolyl isomerase OS=Triticum aestivum OX=4565 GN=FKBP70 PE=1 SV=1	O	Posttranslational modification, protein turnover, chaperones	hypothetical protein DAI22_01g210900 [Oryza sativa Japonica Group]	molecular function: catalytic activity (GO:0003824)
Oryza_sativa_newGene_3805	--	2.59858	75	4.26945	120	3.20215	87	0.438674	12	0.931501	29	0.97398	29	3.28e-06	-1.85361	down	--	--	--	--	--	--	--	--	--	--	--	--	--
Oryza_sativa_newGene_3832	--	0.886174	41	2.10608	83	2.62872	109	0.267245	12	0.49549	24	1.2317	51	0.00701385	-1.29501	down	--	--	--	--	--	--	--	--	--	--	--	--	--
Oryza_sativa_newGene_3842	--	0.705772	60	0.643493	54	0.589866	48	1.15603	92	1.08763	91	1.18956	103	0.000914474	1.0102	up	--	--	--	--	--	--	--	--	--	--	--	hypothetical protein DAI22_06g284500 [Oryza sativa Japonica Group]	--
Oryza_sativa_newGene_4075	--	1.5639	223	2.39133	309	1.77085	227	2.74196	316	5.49853	772	3.26276	414	3.18e-05	1.15352	up	--	--	--	--	--	--	--	--	--	--	--	Os11g0183200, partial [Oryza sativa Japonica Group]	--
Oryza_sativa_newGene_4076	--	0.481952	79	0.570629	92	0.453565	71	1.05818	162	1.63901	283	0.913855	152	1.01e-06	1.49138	up	--	--	--	--	--	--	--	--	--	--	--	--	--
Oryza_sativa_newGene_4082	--	4.99635	199	1.06591	43	2.24442	90	0.637614	24	1.00857	43	1.83575	73	0.0255921	-1.08925	down	--	--	--	--	--	--	--	--	--	--	--	Os06g0351800 [Oryza sativa Japonica Group]	--
Oryza_sativa_newGene_4149	--	2.87769	134	2.19401	100	1.89743	84	4.3929	190	6.98163	341	5.50018	259	1.64e-08	1.49021	up	--	--	--	--	--	--	--	--	--	--	--	--	--
Oryza_sativa_newGene_4616	--	1.15304	45	2.20958	84	1.77277	65	0.186614	7	0.504839	21	0.210297	9	4.6e-06	-2.20958	down	--	--	--	--	--	--	--	--	--	--	--	--	--
Oryza_sativa_newGene_4704	--	0.777794	190	0.778202	187	0.546456	127	2.65307	604	2.87262	739	4.22729	1046	4.74e-31	2.40767	up	--	--	Molecular Function: nucleic acid binding (GO:0003676);; Molecular Function: aspartic-type endopeptidase activity (GO:0004190);; Biological Process: DNA integration (GO:0015074);;	K19525|4.9e-70|dct:110098611|K19525 vacuolar protein sorting-associated protein 13A/C | (RefSeq) uncharacterized protein LOC110098611	--	[R]	General function prediction only	Reverse transcriptase (RNA-dependent DNA polymerase)	RNA-directed DNA polymerase homolog OS=Oenothera berteroana OX=3950 PE=4 SV=1	H	Coenzyme transport and metabolism	retrotransposon protein, putative, unclassified [Oryza sativa Japonica Group]	molecular function: binding (GO:0005488);; molecular function: catalytic activity (GO:0003824);; biological process: metabolic process (GO:0008152);; biological process: cellular process (GO:0009987)
Oryza_sativa_newGene_4779	--	1.98008	156	3.01661	234	2.40611	188	0	0	0	0	0	0	9.63e-44	-10.5091	down	--	--	--	--	--	--	--	--	--	--	--	--	--
Oryza_sativa_newGene_4790	--	18.2691	568	14.5619	449	16.0356	472	0	0	0	0	0	0	7.17e-99	-11.8653	down	--	--	--	--	--	--	--	--	--	--	--	hypothetical protein DAI22_08g068900 [Oryza sativa Japonica Group]	--
Oryza_sativa_newGene_4791	--	0.03627	5	0.037721	5	0.128134	14	1.96537	203	1.81524	204	2.03279	222	1.74e-38	4.88509	up	--	--	Molecular Function: nucleic acid binding (GO:0003676);; Biological Process: DNA integration (GO:0015074);; Biological Process: proteasome assembly (GO:0043248);; Molecular Function: binding, bridging (GO:0060090);;	K03515|3.8e-86|ghi:107894697|K03515 DNA repair protein REV1 [EC:2.7.7.-] | (RefSeq) uncharacterized protein LOC107894697	--	[R]	General function prediction only	GAG-pre-integrase domain	Retrovirus-related Pol polyprotein from transposon TNT 1-94 OS=Nicotiana tabacum OX=4097 PE=2 SV=1	L	Replication, recombination and repair	uncharacterized protein LOC4351501 [Oryza sativa Japonica Group]	molecular function: binding (GO:0005488);; biological process: metabolic process (GO:0008152);; biological process: cellular process (GO:0009987);; biological process: cellular component organization or biogenesis (GO:0071840)
Oryza_sativa_newGene_4793	--	1.76554	177	1.31451	158	2.02618	230	0.430092	51	0.405111	56	0.487205	61	1.98e-08	-1.55855	down	--	--	--	--	--	--	--	--	--	--	--	--	--
Oryza_sativa_newGene_4794	--	0.540527	35	0.054055	4	0.2552	16	0.598926	36	0.925719	63	0.550531	36	0.00925304	1.49673	up	--	--	Cellular Component: integral component of membrane (GO:0016021);;	--	--	--	--	--	--	S	Function unknown	hypothetical protein [Oryza sativa Japonica Group]	cellular component: membrane (GO:0016020);; cellular component: membrane part (GO:0044425)
Oryza_sativa_newGene_4983	--	0.331847	36	0.228805	24	0.199262	20	0.346193	35	0.529979	59	0.52819	57	0.00635831	1.08552	up	--	--	Biological Process: telomere maintenance (GO:0000723);; Molecular Function: DNA helicase activity (GO:0003678);; Molecular Function: ATP binding (GO:0005524);; Biological Process: DNA repair (GO:0006281);; Biological Process: DNA recombination (GO:0006310);;	K15255|8.8e-58|boe:106335541|K15255 ATP-dependent DNA helicase PIF1 [EC:3.6.4.12] | (RefSeq) ATP-dependent DNA helicase PIF1-like	--	[D]	Cell cycle control, cell division, chromosome partitioning	PIF1-like helicase	--	D	Cell cycle control, cell division, chromosome partitioning	uncharacterized protein LOC4324372 [Oryza sativa Japonica Group]	biological process: metabolic process (GO:0008152);; biological process: cellular process (GO:0009987);; biological process: biological regulation (GO:0065007);; biological process: cellular component organization or biogenesis (GO:0071840);; molecular function: catalytic activity (GO:0003824);; molecular function: binding (GO:0005488);; biological process: response to stimulus (GO:0050896)
Oryza_sativa_newGene_5006	--	1.20139	61	1.7627	88	1.38207	67	2.84305	135	2.34213	126	2.62323	135	0.00026622	1.06708	up	--	--	--	--	--	--	--	--	--	--	--	hypothetical protein OsJ_05360 [Oryza sativa Japonica Group]	--
Oryza_sativa_newGene_5015	--	0.344701	35	0.343257	34	0.208662	20	0.614075	58	0.877059	93	0.773884	79	4.37e-05	1.54167	up	--	--	--	--	--	--	--	--	--	--	--	--	--
Oryza_sativa_newGene_5016	--	1.74203	129	2.01493	132	2.48874	157	3.49748	266	5.04611	428	2.53527	194	1.14e-05	1.29177	up	--	--	--	K14300|2.2e-26|pda:103721930|K14300 nuclear pore complex protein Nup133 | (RefSeq) LOW QUALITY PROTEIN: nuclear pore complex protein NUP133	RNA transport (ko03013)	--	--	Domain of unknown function (DUF4218)	--	S	Function unknown	hypothetical protein EJB05_56571 [Eragrostis curvula]	--
Oryza_sativa_newGene_5070	--	0.747467	43	0.48089	35	0.137226	11	1.00907	71	0.830251	71	1.53794	92	0.000363131	1.57293	up	--	--	--	--	--	--	--	--	--	--	--	hypothetical protein [Oryza sativa Japonica Group]	--
Oryza_sativa_newGene_5441	--	0.467672	34	0.716951	49	0.531261	36	0.285176	19	1.71751	127	1.11924	77	0.0434602	1.03279	up	--	--	--	--	--	--	--	--	--	--	--	hypothetical protein [Oryza sativa Japonica Group]	--
Oryza_sativa_newGene_5444	--	198.062	28014	146.558	20904	135.055	17152	1267.34	151185	123.861	16903	234.461	31781	0.00120754	1.93095	up	--	--	--	--	--	--	--	--	--	--	--	unnamed protein product [Prunus armeniaca]	--
Oryza_sativa_newGene_5445	--	241.502	43964	210.919	40421	202.997	37877	1684.03	299516	189.079	38093	350.473	69083	0.000250642	2.05968	up	--	--	--	--	--	--	--	--	--	--	--	unnamed protein product [Prunus armeniaca]	--
Oryza_sativa_newGene_5541	--	0.553593	46	0.431269	42	1.19016	64	0.172829	19	0.073929	10	0.164998	12	0.000368538	-1.6639	down	--	--	--	--	--	--	--	Plant transposase (Ptta/En/Spm family)	--	--	--	Os09g0244000 [Oryza sativa Japonica Group]	--
Oryza_sativa_newGene_5870	--	1.25047	83	0.626843	47	0.508748	31	1.77897	115	1.07996	93	1.09174	86	0.00535584	1.08881	up	--	--	--	K03257|1.9e-15|dct:110114899|K03257 translation initiation factor 4A | (RefSeq) eukaryotic initiation factor 4A-6-like	RNA transport (ko03013)	--	--	--	--	L	Replication, recombination and repair	protein ALP1-like isoform X1 [Oryza sativa Japonica Group]	--
Oryza_sativa_newGene_6035	--	2.16902	130	2.66286	157	2.58501	147	0	0	0	0	0.014065	1	9.22e-37	-8.15269	down	--	--	--	--	--	--	--	--	--	--	--	hypothetical protein [Oryza sativa Japonica Group]	--
Oryza_sativa_newGene_6095	--	1.86955	65	1.10173	39	1.73862	55	4.31135	141	2.83441	105	4.78574	172	5.17e-07	1.58753	up	--	--	--	K01247|2.6e-33|sita:101783346|K01247 DNA-3-methyladenine glycosylase II [EC:3.2.2.21] | (RefSeq) uncharacterized protein LOC101783346	Base excision repair (ko03410)	--	--	Myb/SANT-like DNA-binding domain	--	S	Function unknown	Os01g0688800 [Oryza sativa Japonica Group]	--
Oryza_sativa_newGene_6205	--	1.31891	197	1.10972	189	0.923558	121	2.0514	284	4.67563	733	2.61695	394	4.38e-08	1.64588	up	--	--	--	--	--	--	--	--	--	L	Replication, recombination and repair	Putative retroelement [Oryza sativa Japonica Group]	--
Oryza_sativa_newGene_6247	--	0.853107	19	0.65381	15	2.6052	54	2.54104	52	3.35234	78	1.31269	30	0.0433193	1.08077	up	--	--	Molecular Function: nucleic acid binding (GO:0003676);; Molecular Function: aspartic-type endopeptidase activity (GO:0004190);; Molecular Function: zinc ion binding (GO:0008270);; Biological Process: DNA integration (GO:0015074);;	--	--	--	--	--	--	--	--	retrotransposon protein, putative, Ty3-gypsy subclass [Oryza sativa Japonica Group]	molecular function: binding (GO:0005488);; molecular function: catalytic activity (GO:0003824);; biological process: metabolic process (GO:0008152);; biological process: cellular process (GO:0009987)
Oryza_sativa_newGene_6554	--	1.23991	65	0.87472	40	1.25411	55	0.372747	20	0.15668	10	0.314818	18	0.000552248	-1.52181	down	--	--	--	--	--	--	--	--	--	--	--	hypothetical protein OsI_33601 [Oryza sativa Indica Group]	--
Oryza_sativa_newGene_6657	--	1.066	54	0.656816	33	0.434694	21	1.4997	71	1.8291	98	1.81052	93	0.000152049	1.45934	up	--	--	--	--	--	--	--	--	--	--	--	--	--
Oryza_sativa_newGene_6827	--	0.825568	50	0.782023	47	1.53875	89	0.14797	9	0.355071	23	0.195923	12	5.55e-05	-1.88986	down	--	--	Molecular Function: transcription factor activity, sequence-specific DNA binding (GO:0003700);; Cellular Component: nucleus (GO:0005634);; Molecular Function: cysteine-type peptidase activity (GO:0008234);; Molecular Function: sequence-specific DNA binding (GO:0043565);;	K08597|3.6e-60|osa:4349534|K08597 sentrin-specific protease 8 [EC:3.4.22.68] | (RefSeq) uncharacterized protein LOC4349534	--	--	--	--	--	C	Energy production and conversion	uncharacterized protein LOC4349534 [Oryza sativa Japonica Group]	molecular function: nucleic acid binding transcription factor activity (GO:0001071);; biological process: biological regulation (GO:0065007);; cellular component: cell (GO:0005623);; cellular component: organelle (GO:0043226);; cellular component: cell part (GO:0044464);; molecular function: catalytic activity (GO:0003824);; biological process: metabolic process (GO:0008152);; molecular function:…
Oryza_sativa_newGene_6961	--	2.66724	186	2.27744	172	2.20686	167	0.706772	47	0.697784	73	0.820405	59	5.44e-07	-1.36818	down	--	--	--	--	--	--	--	--	--	--	--	retrotransposon protein, putative, Ty3-gypsy sub-class [Oryza sativa Japonica Group]	--
Oryza_sativa_newGene_6963	--	1.78818	175	0.827007	83	0.828995	79	0.018967	2	0.017098	2	0.01502	2	1.95e-20	-5.53825	down	--	--	--	--	--	--	--	--	--	--	--	--	--
Oryza_sativa_newGene_6974	--	22.8766	1388	27.5973	1642	23.3818	1342	0.387665	22	0.292653	19	0.597336	37	6.64e-133	-5.62908	down	--	--	--	--	--	--	--	F-box domain	F-box/LRR-repeat protein 13 OS=Arabidopsis thaliana OX=3702 GN=FBL13 PE=2 SV=1	--	--	F-box domain, putative [Oryza sativa Japonica Group]	--
Oryza_sativa_newGene_6983	--	0.565065	56	0.434872	42	0.376187	35	2.76389	254	2.88948	300	3.30145	329	3.25e-29	2.91161	up	--	--	--	--	--	--	--	Protein of unknown function (DUF3615)	--	S	Function unknown	uncharacterized protein LOC4350016 [Oryza sativa Japonica Group]	--
Oryza_sativa_newGene_714	--	4.02714	119	6.07771	183	6.20668	185	1.54894	41	1.68884	51	2.26852	65	1.51e-06	-1.462	down	--	--	--	--	--	--	--	--	--	--	--	uncharacterized protein LOC112938203 [Oryza sativa Japonica Group]	--
Oryza_sativa_newGene_7174	--	1.26355	102	1.27758	101	2.09288	153	2.33609	176	4.48576	381	3.27349	268	8.07e-07	1.38352	up	--	--	--	--	--	--	--	--	--	--	--	Rtac1 [Oryza sativa Japonica Group]	--
Oryza_sativa_newGene_7509	--	1.39224	136	1.79165	128	3.22582	222	0.236565	22	0.168327	16	0.587257	50	5.41e-09	-2.30112	down	--	--	--	--	--	--	--	Plant transposase (Ptta/En/Spm family)	--	--	--	uncharacterized protein LOC107279299 isoform X5 [Oryza sativa Japonica Group]	--
Oryza_sativa_newGene_7655	--	3.38176	529	5.12631	780	5.40917	739	3.05787	323	1.65246	181	1.11187	184	3.46e-06	-1.33749	down	--	--	--	--	--	--	--	--	--	--	--	uncharacterized protein LOC107277909 [Oryza sativa Japonica Group]	--
Oryza_sativa_newGene_7754	--	0.895691	81	0.415405	38	0.610879	58	0.337938	29	0.143627	16	0.245608	17	0.00574975	-1.27501	down	--	--	Cellular Component: integral component of membrane (GO:0016021);;	--	--	--	--	--	--	L	Replication, recombination and repair	uncharacterized protein LOC107277812 isoform X1 [Oryza sativa Japonica Group]	cellular component: membrane (GO:0016020);; cellular component: membrane part (GO:0044425)
Oryza_sativa_newGene_7757	--	3.38437	198	2.78084	172	3.8298	226	3.56692	256	6.39276	519	5.43112	424	1.99e-07	1.17676	up	--	--	--	--	--	--	--	--	--	--	--	Os04g0274700 [Oryza sativa Japonica Group]	--
Oryza_sativa_newGene_7810	--	0.060231	4	0.427755	25	0.171962	10	0.975605	48	0.554227	35	1.01807	57	0.000279634	2.00776	up	--	--	--	--	--	--	--	--	--	--	--	--	--
Oryza_sativa_newGene_7934	--	0.562356	30	0.191398	7	0.929839	49	1.55844	77	1.57848	86	1.11326	39	0.00841528	1.4706	up	--	--	--	K16578|8.8e-11|nau:109222079|K16578 CLIP-associating protein 1/2 | (RefSeq) CLIP-associated protein-like	--	--	--	--	--	E	Amino acid transport and metabolism	retrotransposon protein, putative, unclassified [Oryza sativa Japonica Group]	--
Oryza_sativa_newGene_7969	--	18.5406	693	4.09736	161	1.46497	64	1.15349	65	0.791002	50	1.02581	61	0.000343193	-2.157	down	--	--	--	--	--	--	--	--	--	--	--	Os12g0413201 [Oryza sativa Japonica Group]	--
Oryza_sativa_newGene_8045	--	1.63594	129	0.917829	73	1.23076	94	2.39673	180	3.52058	285	3.48926	283	5.36e-09	1.51262	up	--	--	Biological Process: transposition (GO:0032196);;	--	--	--	--	--	--	--	--	transposon protein, putative, CACTA, En/Spm sub-class, expressed [Oryza sativa Japonica Group]	biological process: cellular process (GO:0009987);; biological process: single-organism process (GO:0044699)
Oryza_sativa_newGene_8107	--	0.409906	56	0.349089	47	0.213467	28	0.704918	89	1.02925	139	0.72415	99	1.92e-05	1.50387	up	--	--	--	--	--	--	--	--	--	--	--	--	--
Oryza_sativa_newGene_8112	--	0.130773	11	0.470024	34	0.482137	28	2.66394	159	2.26236	163	2.5862	180	7.02e-16	2.95909	up	--	--	--	--	--	--	--	--	--	--	--	--	--
Oryza_sativa_newGene_8120	--	2.33572	106	1.25187	80	2.20264	85	0.196164	7	0.094077	7	0.146194	10	1.19e-14	-3.29524	down	--	--	--	--	--	--	--	--	--	--	--	Os04g0266330, partial [Oryza sativa Japonica Group]	--
Oryza_sativa_newGene_8227	--	1.59842	150	1.43463	130	1.90148	168	5.22176	489	4.12142	429	5.33572	546	4.63e-21	1.90394	up	--	--	Molecular Function: peptidase activity (GO:0008233);;	--	--	--	--	--	--	--	--	Ulp1 protease-like protein [Oryza sativa Japonica Group]	molecular function: catalytic activity (GO:0003824)
Oryza_sativa_newGene_8486	--	2.40663	161	2.37326	156	3.04489	192	0.646699	41	0.333143	24	1.02625	70	3.61e-07	-1.74006	down	--	--	Cellular Component: extracellular region (GO:0005576);; Cellular Component: cell wall (GO:0005618);; Molecular Function: hydrolase activity (GO:0016787);; Biological Process: cell wall organization (GO:0071555);;	K01280|2.6e-95|spen:107013676|K01280 tripeptidyl-peptidase II [EC:3.4.14.10] | (RefSeq) tripeptidyl-peptidase 2-like isoform X1	--	[M]	Cell wall/membrane/envelope biogenesis	Pectinacetylesterase	Pectin acetylesterase 6 OS=Arabidopsis thaliana OX=3702 GN=PAE6 PE=2 SV=1	M	Cell wall/membrane/envelope biogenesis	pectin acetylesterase 6 isoform X2 [Oryza sativa Japonica Group]	cellular component: extracellular region (GO:0005576);; cellular component: cell (GO:0005623);; cellular component: cell part (GO:0044464);; molecular function: catalytic activity (GO:0003824);; biological process: cellular process (GO:0009987);; biological process: cellular component organization or biogenesis (GO:0071840)
Oryza_sativa_newGene_8725	--	1.07027	72	1.22238	81	1.31951	84	2.01954	127	2.40917	171	1.86852	127	0.000221783	1.03425	up	--	--	--	--	--	--	--	--	--	--	--	--	--
Oryza_sativa_newGene_8848	--	1.54242	160	1.29418	131	1.00378	117	1.0958	134	4.05795	520	2.20949	273	0.000144862	1.3395	up	--	--	Molecular Function: zinc ion binding (GO:0008270);;	K17604|2.8e-27|aip:107628503|K17604 zinc finger SWIM domain-containing protein 3 | (RefSeq) uncharacterized protein LOC107628503 isoform X1	--	--	--	SWIM zinc finger	--	S	Function unknown	uncharacterized protein LOC9269211 [Oryza sativa Japonica Group]	molecular function: binding (GO:0005488)
Oryza_sativa_newGene_9041	--	0.684671	32	0.383325	23	0.484023	21	1.19284	63	1.65193	99	1.32351	65	5.93e-06	1.76592	up	--	--	--	--	--	--	--	--	--	--	--	--	--

## Sheet: Table S4
	Table S4	Analysis of genes about starch and surcrose metabolism differentially expressed in FH material compared with FL material.
	ID	Gene_name	FL1_FPKM	FL2_FPKM	FL3_FPKM	FH1_FPKM	FH2_FPKM	FH3_FPKM	Pvalue	Log2FC
	Os10g0565200	Os10g0565200	1.05158	2.76573	2.75443	0.305286	0.077377	1.28092	0.0048412	-1.82164
	Os11g0204600	Os11g0204600	8.40369	7.368	6.37362	0	0	0	1.23e-84	-11.6515
	Os04g0513900	Os04g0513900	1.68794	0.742367	0.806713	2.84172	1.72484	1.73403	0.00615183	1.18349
	Os07g0485000	Os07g0485000	0.24147	0.345038	0.289826	0.704425	0.69623	0.419966	0.000964295	1.30116
	Os09g0530200	Os09g0530200	0.902155	0.755517	1.18887	0	0	0.101585	2.11e-08	-3.95417
	Os07g0656200	Os07g0656200	2.46876	1.46312	3.32378	1.02351	0.839168	1.26279	0.0133091	-1.00355
	Os06g0194900	Os06g0194900	273.785	282.723	327.022	538.157	592.009	521.139	9.88e-12	1.0475
	Os07g0161500	Os07g0161500	-	1.23975	0.623789	1.87456	1.33084	2.20199	0.0269298	1.04276
	Os07g0575600	Os07g0575600	1.01255	1.01124	2.18412	0.66325	0.65952	0.665486	0.0185212	-1.01077
	Os08g0509200	Os08g0509200	0.49012	1.02795	0.993062	0.198004	0.22288	0.308316	0.000517054	-1.48138
	Os01g0219600	Os01g0219600	1.56539	7.54259	21.8173	0.018098	0	1.77457	0.0012037	-3.97925
	Os01g0940800	Os01g0940800	1.09568	1.1867	0.981842	0.476278	0.163572	0.450775	0.00326379	-1.6732
	Os02g0753000	Os02g0753000	2.09221	1.78737	1.79858	0.701551	0.751951	0.81173	0.000629091	-1.09315
	Os06g0229800	ALK	303.638	301.825	315.78	337.165	414.71	403.448	2.21584e-05	0.550298
	Os06g0133000	Wx	2270.49	2507.97	2345.07	2040.36	2192.34	2132.13	0.00344049	-0.391851
	Os08g0191433	OsSSIIIa	385.283	353.353	334.633	486.608	609.925	557.492	1.60279e-09	0.847799
	Os06g0367100	OsBE1	1.46815	1.64715	1.63766	2.73524	2.65021	2.51496	0.0157189	0.491623
	Os03g0686900	FLO6	0.533424	0.593189	1.22413	1.21479	1.70379	2.25592	0.00817987	0.929298
	Os03g0758100	OsPho1	1071.73	1127.2	1117.82	1388.73	1515.75	1660.4	4.38765e-08	0.681685

## Sheet: Table S5
	Table S5	Analysis of genes about seed storage protein synthesis differentially expressed in FH material compared with FL material.
	Gene_name	FL1_FPKM	FL2_FPKM	FL3_FPKM	FL_FPKM	FH1_FPKM	FH2_FPKM	FH3_FPKM	FH_FPKM	Pvalue	Log2FC
	Os01g0762500	41888.3	47766.3	42917.4	44190.7	47681.8	48591.5	41797.7	46023.6	0.0553557	0.292445
	Os02g0249800	6409.12	6115.57	5602.92	6042.54	7354.88	7017.09	7693.98	7355.32	0.000154291	0.508206
	Os02g0453600	18048.6	20578.5	18092.5	18906.5	18417.9	18411.1	14559.7	17129.6	0.567788	0.0956981
	Os02g0249000	1565.31	1858.84	1661.45	1695.2	1665.28	1523.72	1524.78	1571.26	0.411396	0.120931
	Os03g0766100	19314.6	16560.9	14402	16759.2	21394.4	19905.8	19150	20150.1	0.00189224	0.49719
	Os07g0206400	21400.2	18814.2	20132.9	20115.8	23914.5	20138.5	17178.3	20410.4	0.120604	0.266186
	Os05g0328800	20.0637	25.1393	31.2161	25.4731	29.4244	25.5709	21.9209	25.6387	0.214987	0.255367
	Os06g0507200	23610.4	23609.7	23689.5	23636.5	29806.2	27700.3	26501.2	28002.6	0.000715135	0.479011
	Os07g0214100	4308.37	4697.77	5143.36	4716.5	5441.78	4391.56	4845.13	4892.83	0.0514311	0.287917
	Os01g0841600	156.032	84.6953	90.121	110.283	196.967	181.119	191.483	189.856	7.77646e-07	1.01397
	Os03g0760700	12.9145	9.11311	10.7576	10.9284	18.6724	22.3086	20.9045	20.6285	2.83458e-12	1.1444

## Sheet: Table S6
	Table S6	Analysis of genes about fatty acid metabolism differentially expressed in FH material compared with FL material.
	Gene_name	FL1_FPKM	FL2_FPKM	FL3_FPKM	FL_FPKM	FH1_FPKM	FH2_FPKM	FH3_FPKM	FH_FPKM	Pvalue	Log2FC
	Os04g0540600	1.45244	1.56367	3.2992	2.1051	0.549434	0.515622	1.15828	0.741111	0.000642158	-1.28819
	Os11g0210500	26.0438	24.0452	24.1049	24.7313	61.3933	63.2948	78.637	67.775	7.07e-19	1.48949
	Os12g0102100	0.95214	0.934704	1.17832	1.02172	1.75578	6.25214	3.42423	3.81072	1.14e-08	2.27887
	Os11g0102500	10.5984	9.4125	9.11172	9.70755	24.6597	18.5984	18.7931	20.6837	2.06e-08	1.3247
	Os07g0417200	1.18516	1.66407	1.79193	1.54705	0.88143	0.451256	0.367848	0.566845	0.00631534	-1.19334
[truncated: 5 more rows]

## Sheet: Table S7
	Table S7	Analysis of genes about phenylpropanoid biosynthesis differentially expressed in FH material compared with FL material.
[truncated: 13 more rows]

[truncated: 3 more sheets: Table S8, Table S9, Table S10]
